# Supplementary material for: Bis(1-methyl-1H-imidazole-κN 3)bis­[2-(naphthalen-1-yl)acetato-κO]copper(II) monohydrate
Source: Acta Crystallogr Sect E Struct Rep Online. 2011 Nov 25;67(Pt 12):m1821. doi: 10.1107/S1600536811049439 (PMC3238723; doi:10.1107/S1600536811049439)
Supplement: Supplementary file 1 [file e-67-m1821-sup1.cif]

##############################################################################
#                                                                            #
# This CIF contains the data in a paper accepted for publication in          #
# Acta Crystallographica Section E. It conforms to the requirements of       #
# Notes for Authors for Acta Crystallographica Section E, and has been       #
# peer reviewed under the auspices of the IUCr Commission on Journals.       #
#                                                                            #
# Full details of the Crystallographic Information File format               #
# are given in the paper "The Crystallographic Information File (CIF):       #
# a New Standard Archive File for Crystallography" by S. R. Hall, F. H.      #
# Allen and I. D. Brown [Acta Cryst. (1991), A47, 655-685].                  #
#                                                                            #
# The current version of the core CIF dictionary is obtainable from          #
# ftp://ftp.iucr.org/pub/cif_core.dic.                                       #
#                                                                            #
# Software is freely available for graphical display of the structure(s)     #
# in this CIF. For information consult the CIF software page                 #
# http://www.iucr.org/resources/cif/software.                                #
#                                                                            #
# This file may be used for bona fide research purposes within the           #
# scientific community so long as proper attribution is given to the journal # 
# article from which it was obtained.                                        #
#                                                                            #
##############################################################################
data_I
_audit_creation_method     SHELXL-97
_chemical_name_systematic
;
Bis(1-methyl-1<i>H</i>-imidazole-\k<i>N</i>^3^)bis[2-(naphthalen-1-yl)acetato-
\k<i>O</i>]copper(II) monohydrate
;
_chemical_name_common     ?
_chemical_formula_moiety     'C32 H30 Cu N4 O4, H2 O'
_chemical_formula_sum     'C32 H32 Cu N4 O5'
_chemical_formula_iupac     '[Cu (C12 H9 O2)2 (C4 H6 N2)2], H2 O'
_chemical_formula_weight     616.16
_chemical_melting_point     ?
_symmetry_cell_setting     triclinic
_symmetry_space_group_name_H-M     'P -1'
_symmetry_space_group_name_Hall     '-P 1'
loop_
    _symmetry_equiv_pos_as_xyz
    'x, y, z'
    '-x, -y, -z'
_cell_length_a     8.7213(10)
_cell_length_b     12.8689(14)
_cell_length_c     13.5787(15)
_cell_angle_alpha     107.2230(10)
_cell_angle_beta     90.295(2)
_cell_angle_gamma     90.9310(10)
_cell_volume     1455.4(3)
_cell_formula_units_Z     2
_cell_measurement_reflns_used     1644
_cell_measurement_theta_min     2.34
_cell_measurement_theta_max     19.24
_cell_measurement_temperature     298(2)
_exptl_crystal_description     prism
_exptl_crystal_colour     green
_exptl_crystal_size_max     0.20
_exptl_crystal_size_mid     0.20
_exptl_crystal_size_min     0.20
_exptl_crystal_density_diffrn     1.406
_exptl_crystal_density_meas     ?
_exptl_crystal_density_method     'not measured'
_exptl_crystal_F_000     642
_exptl_absorpt_coefficient_mu     0.798
_exptl_absorpt_correction_type     multi-scan
_exptl_absorpt_process_details     '(<i>SADABS</i>; Sheldrick, 1996)'
_exptl_absorpt_correction_T_min     0.843
_exptl_absorpt_correction_T_max     0.843
_exptl_special_details     ?
_diffrn_ambient_temperature     298(2)
_diffrn_radiation_type     MoK\a
_diffrn_radiation_wavelength     0.71073
_diffrn_radiation_source     'fine-focus sealed tube'
_diffrn_radiation_monochromator     graphite
_diffrn_measurement_device_type     'Bruker APEXII CCD area-detector'
_diffrn_measurement_method     '\f and \w'
_diffrn_detector_area_resol_mean     ?
_diffrn_reflns_number     11175
_diffrn_reflns_av_R_equivalents     0.0399
_diffrn_reflns_av_sigmaI/netI     0.0635
_diffrn_reflns_theta_min     2.34
_diffrn_reflns_theta_max     24.97
_diffrn_reflns_theta_full     24.97
_diffrn_measured_fraction_theta_max     0.995
_diffrn_measured_fraction_theta_full     0.995
_diffrn_reflns_limit_h_min     -10
_diffrn_reflns_limit_h_max     10
_diffrn_reflns_limit_k_min     -15
_diffrn_reflns_limit_k_max     15
_diffrn_reflns_limit_l_min     -15
_diffrn_reflns_limit_l_max     16
_diffrn_standards_number     ?
_diffrn_standards_interval_count     ?
_diffrn_standards_interval_time     ?
_diffrn_standards_decay_%     ?
_refine_special_details
;
 Refinement of F^2^ against ALL reflections.  The weighted R-factor wR and
 goodness of fit S are based on F^2^, conventional R-factors R are based
 on F, with F set to zero for negative F^2^. The threshold expression of
 F^2^ > 2sigma(F^2^) is used only for calculating R-factors(gt) etc. and is
 not relevant to the choice of reflections for refinement.  R-factors based
 on F^2^ are statistically about twice as large as those based on F, and R-
 factors based on ALL data will be even larger.
;
_reflns_number_total     5094
_reflns_number_gt     3534
_reflns_threshold_expression     I>2sigma(I)
_refine_ls_structure_factor_coef     Fsqd
_refine_ls_matrix_type     full
_refine_ls_R_factor_all     0.0766
_refine_ls_R_factor_gt     0.0449
_refine_ls_wR_factor_gt     0.0889
_refine_ls_wR_factor_ref     0.1019
_refine_ls_goodness_of_fit_ref     1.030
_refine_ls_restrained_S_all     1.030
_refine_ls_number_reflns     5094
_refine_ls_number_parameters     381
_refine_ls_number_restraints     0
_refine_ls_hydrogen_treatment     constr
_refine_ls_weighting_scheme     calc
_refine_ls_weighting_details
         'calc w=1/[\s^2^(Fo^2^)+(0.0371P)^2^+0.1784P] where P=(Fo^2^+2Fc^2^)/3'
_atom_sites_solution_hydrogens     geom
_atom_sites_solution_primary     direct
_atom_sites_solution_secondary     difmap
_refine_ls_shift/su_max     0.001
_refine_ls_shift/su_mean     0.000
_refine_diff_density_max     0.256
_refine_diff_density_min     -0.308
_refine_ls_extinction_method     none
_refine_ls_extinction_coef     ?
loop_
    _atom_type_symbol
    _atom_type_description
    _atom_type_scat_dispersion_real
    _atom_type_scat_dispersion_imag
    _atom_type_scat_source
    'C' 'C' 0.0033 0.0016
                         'International Tables Vol C Tables 4.2.6.8 and 6.1.1.4'
    'H' 'H' 0.0000 0.0000
                         'International Tables Vol C Tables 4.2.6.8 and 6.1.1.4'
    'Cu' 'Cu' 0.3201 1.2651
                         'International Tables Vol C Tables 4.2.6.8 and 6.1.1.4'
    'N' 'N' 0.0061 0.0033
                         'International Tables Vol C Tables 4.2.6.8 and 6.1.1.4'
    'O' 'O' 0.0106 0.0060
                         'International Tables Vol C Tables 4.2.6.8 and 6.1.1.4'
_computing_data_collection     'APEX2 (Bruker 2007)'
_computing_cell_refinement     'SAINT (Bruker 2007)'
_computing_data_reduction     'SAINT'(Bruker 2007)'
_computing_structure_solution     'SHELXS97 (Sheldrick, 2008)'
_computing_structure_refinement     'SHELXL97 (Sheldrick, 2008)'
_computing_molecular_graphics     'SHELXTL (Sheldrick, 2008)'
_computing_publication_material     'SHELXTL (Sheldrick, 2008)'
loop_
    _atom_site_type_symbol
    _atom_site_label
    _atom_site_fract_x
    _atom_site_fract_y
    _atom_site_fract_z
    _atom_site_U_iso_or_equiv
    _atom_site_adp_type
    _atom_site_calc_flag
    _atom_site_refinement_flags
    _atom_site_occupancy
    _atom_site_symmetry_multiplicity
    _atom_site_disorder_assembly
    _atom_site_disorder_group
    C C1 0.7153(4) 0.7870(3) 0.6104(3) 0.0395(8) Uani d . 1 1 . .
    C C2 0.7391(4) 0.6657(2) 0.5639(3) 0.0490(9) Uani d . 1 1 . .
    H H2A 0.6505 0.6333 0.5219 0.059 Uiso calc R 1 1 . .
    H H2B 0.7486 0.6320 0.6187 0.059 Uiso calc R 1 1 . .
    C C3 0.8829(4) 0.6438(2) 0.4976(3) 0.0444(8) Uani d . 1 1 . .
    C C4 0.8703(4) 0.6226(3) 0.3940(3) 0.0500(9) Uani d . 1 1 . .
    H H4 0.7735 0.6199 0.3643 0.060 Uiso calc R 1 1 . .
    C C5 0.9998(5) 0.6045(3) 0.3301(3) 0.0630(11) Uani d . 1 1 . .
    H H5 0.9880 0.5891 0.2590 0.076 Uiso calc R 1 1 . .
    C C6 1.1423(5) 0.6098(3) 0.3728(3) 0.0587(10) Uani d . 1 1 . .
    H H6 1.2279 0.5991 0.3307 0.070 Uiso calc R 1 1 . .
    C C7 1.1612(4) 0.6314(3) 0.4797(3) 0.0470(9) Uani d . 1 1 . .
    C C8 1.0292(4) 0.6489(2) 0.5452(3) 0.0435(8) Uani d . 1 1 . .
    C C9 1.0541(4) 0.6709(3) 0.6524(3) 0.0479(9) Uani d . 1 1 . .
    H H9 0.9703 0.6810 0.6960 0.058 Uiso calc R 1 1 . .
    C C10 1.1973(5) 0.6777(3) 0.6928(3) 0.0639(11) Uani d . 1 1 . .
    H H10 1.2109 0.6938 0.7637 0.077 Uiso calc R 1 1 . .
    C C11 1.3237(5) 0.6609(3) 0.6291(4) 0.0746(13) Uani d . 1 1 . .
    H H11 1.4216 0.6652 0.6577 0.090 Uiso calc R 1 1 . .
    C C12 1.3065(4) 0.6384(3) 0.5264(4) 0.0653(11) Uani d . 1 1 . .
    H H12 1.3932 0.6273 0.4852 0.078 Uiso calc R 1 1 . .
    C C13 0.7022(4) 1.1979(3) 0.8398(3) 0.0435(8) Uani d . 1 1 . .
    C C14 0.6624(4) 1.3180(2) 0.8668(2) 0.0486(9) Uani d . 1 1 . .
    H H14A 0.7555 1.3604 0.8673 0.058 Uiso calc R 1 1 . .
    H H14B 0.5946 1.3286 0.8139 0.058 Uiso calc R 1 1 . .
    C C15 0.5856(4) 1.3596(3) 0.9707(3) 0.0461(9) Uani d . 1 1 . .
    C C16 0.6705(5) 1.4139(3) 1.0546(3) 0.0587(10) Uani d . 1 1 . .
    H H16 0.7744 1.4269 1.0472 0.070 Uiso calc R 1 1 . .
    C C17 0.6043(6) 1.4509(3) 1.1527(3) 0.0729(13) Uani d . 1 1 . .
    H H17 0.6643 1.4883 1.2093 0.088 Uiso calc R 1 1 . .
    C C18 0.4542(6) 1.4321(3) 1.1650(3) 0.0736(13) Uani d . 1 1 . .
    H H18 0.4120 1.4561 1.2304 0.088 Uiso calc R 1 1 . .
    C C19 0.3595(5) 1.3768(3) 1.0802(3) 0.0572(10) Uani d . 1 1 . .
    C C20 0.4261(4) 1.3412(3) 0.9806(3) 0.0448(9) Uani d . 1 1 . .
    C C21 0.3277(5) 1.2891(3) 0.8967(3) 0.0597(10) Uani d . 1 1 . .
    H H21 0.3683 1.2649 0.8308 0.072 Uiso calc R 1 1 . .
    C C22 0.1773(5) 1.2735(4) 0.9093(4) 0.0807(13) Uani d . 1 1 . .
    H H22 0.1156 1.2400 0.8524 0.097 Uiso calc R 1 1 . .
    C C23 0.1130(6) 1.3074(4) 1.0074(5) 0.0928(16) Uani d . 1 1 . .
    H H23 0.0093 1.2948 1.0157 0.111 Uiso calc R 1 1 . .
    C C24 0.2010(6) 1.3585(4) 1.0903(4) 0.0837(15) Uani d . 1 1 . .
    H H24 0.1565 1.3820 1.1551 0.100 Uiso calc R 1 1 . .
    C C25 0.5448(4) 0.8706(3) 0.8592(3) 0.0524(9) Uani d . 1 1 . .
    H H25 0.6224 0.8212 0.8566 0.063 Uiso d R 1 1 . .
    C C26 0.4117(4) 0.8717(3) 0.9070(3) 0.0579(10) Uani d . 1 1 . .
    H H26 0.3797 0.8238 0.9427 0.069 Uiso d R 1 1 . .
    C C27 0.4195(4) 1.0032(3) 0.8372(3) 0.0518(9) Uani d . 1 1 . .
    H H27 0.3913 1.0633 0.8169 0.062 Uiso d R 1 1 . .
    C C28 0.1776(4) 0.9878(4) 0.9308(3) 0.0884(15) Uani d . 1 1 . .
    H H28A 0.1519 1.0545 0.9172 0.133 Uiso calc R 1 1 . .
    H H28B 0.1746 0.9981 1.0037 0.133 Uiso calc R 1 1 . .
    H H28C 0.1050 0.9318 0.8964 0.133 Uiso calc R 1 1 . .
    C C29 0.9660(4) 1.1131(3) 0.6535(3) 0.0530(10) Uani d . 1 1 . .
    H H29 0.9081 1.1756 0.6656 0.064 Uiso d R 1 1 . .
    C C30 1.1062(4) 1.1006(3) 0.6125(3) 0.0574(10) Uani d . 1 1 . .
    H H30 1.1621 1.1517 0.5906 0.069 Uiso d R 1 1 . .
    C C31 1.0373(4) 0.9532(3) 0.6472(3) 0.0486(9) Uani d . 1 1 . .
    H H31 1.0398 0.8832 0.6536 0.058 Uiso d R 1 1 . .
    C C32 1.2957(4) 0.9490(3) 0.5669(3) 0.0702(12) Uani d . 1 1 . .
    H H32A 1.2955 0.8747 0.5679 0.105 Uiso calc R 1 1 . .
    H H32B 1.3799 0.9881 0.6081 0.105 Uiso calc R 1 1 . .
    H H32C 1.3064 0.9513 0.4973 0.105 Uiso calc R 1 1 . .
    Cu Cu1 0.72561(4) 0.98739(3) 0.73588(3) 0.03873(15) Uani d . 1 1 . .
    N N1 0.5513(3) 0.9531(2) 0.8147(2) 0.0434(7) Uani d . 1 1 . .
    N N2 0.9208(3) 1.0192(2) 0.67509(19) 0.0403(7) Uani d . 1 1 . .
    N N3 0.3314(3) 0.9560(2) 0.8930(2) 0.0527(8) Uani d . 1 1 . .
    N N4 1.1514(3) 0.9992(2) 0.6089(2) 0.0461(7) Uani d . 1 1 . .
    O O1 0.6406(3) 0.83829(19) 0.56361(17) 0.0543(6) Uani d . 1 1 . .
    O O2 0.7793(2) 0.83265(16) 0.69796(17) 0.0433(6) Uani d . 1 1 . .
    O O3 0.6513(2) 1.13568(16) 0.75272(17) 0.0444(6) Uani d . 1 1 . .
    O O4 0.7809(3) 1.16518(18) 0.89921(18) 0.0540(6) Uani d . 1 1 . .
    O O1W 0.5269(3) 0.7509(2) 0.36319(19) 0.0803(9) Uani d . 1 1 . .
    H H1WA 0.5433 0.7839 0.4266 0.120 Uiso d R 1 1 . .
    H H1WB 0.4770 0.7933 0.3378 0.120 Uiso d R 1 1 . .
loop_
    _atom_site_aniso_label
    _atom_site_aniso_U_11
    _atom_site_aniso_U_22
    _atom_site_aniso_U_33
    _atom_site_aniso_U_12
    _atom_site_aniso_U_13
    _atom_site_aniso_U_23
    C1 0.0288(18) 0.0333(19) 0.053(2) 0.0010(15) 0.0151(17) 0.0078(17)
    C2 0.0364(19) 0.0341(19) 0.068(2) 0.0010(16) 0.0061(17) 0.0025(17)
    C3 0.043(2) 0.0273(18) 0.057(2) 0.0033(15) 0.0049(18) 0.0016(16)
    C4 0.050(2) 0.0354(19) 0.053(2) 0.0078(17) -0.0026(18) -0.0050(17)
    C5 0.082(3) 0.046(2) 0.054(2) 0.016(2) 0.010(2) 0.0012(19)
    C6 0.057(3) 0.047(2) 0.072(3) 0.0129(19) 0.023(2) 0.016(2)
    C7 0.039(2) 0.0324(19) 0.072(3) 0.0081(16) 0.0143(19) 0.0175(18)
    C8 0.040(2) 0.0250(17) 0.066(3) 0.0041(15) 0.0048(18) 0.0145(17)
    C9 0.048(2) 0.041(2) 0.057(2) 0.0063(17) 0.0068(18) 0.0174(18)
    C10 0.061(3) 0.064(3) 0.073(3) 0.005(2) -0.011(2) 0.029(2)
    C11 0.045(3) 0.081(3) 0.109(4) 0.003(2) -0.009(3) 0.046(3)
    C12 0.040(2) 0.071(3) 0.094(3) 0.011(2) 0.013(2) 0.037(3)
    C13 0.049(2) 0.038(2) 0.045(2) 0.0085(17) 0.0225(18) 0.0130(18)
    C14 0.060(2) 0.0341(19) 0.050(2) 0.0078(17) 0.0128(18) 0.0092(17)
    C15 0.065(3) 0.0293(18) 0.044(2) 0.0163(18) 0.0044(19) 0.0098(17)
    C16 0.069(3) 0.039(2) 0.063(3) 0.0108(19) -0.006(2) 0.007(2)
    C17 0.110(4) 0.048(2) 0.051(3) 0.023(3) -0.017(3) -0.001(2)
    C18 0.125(4) 0.054(3) 0.043(3) 0.044(3) 0.017(3) 0.014(2)
    C19 0.077(3) 0.047(2) 0.052(3) 0.029(2) 0.019(2) 0.020(2)
    C20 0.058(2) 0.0325(19) 0.044(2) 0.0147(17) 0.0094(18) 0.0109(16)
    C21 0.062(3) 0.049(2) 0.065(3) 0.009(2) 0.000(2) 0.010(2)
    C22 0.063(3) 0.074(3) 0.102(4) 0.007(3) -0.009(3) 0.022(3)
    C23 0.061(3) 0.092(4) 0.135(5) 0.022(3) 0.020(3) 0.047(4)
    C24 0.088(4) 0.081(3) 0.095(4) 0.040(3) 0.049(3) 0.043(3)
    C25 0.060(2) 0.048(2) 0.055(2) 0.0086(19) 0.0147(19) 0.0227(19)
    C26 0.071(3) 0.055(2) 0.052(2) -0.001(2) 0.015(2) 0.022(2)
    C27 0.054(2) 0.045(2) 0.061(2) 0.0096(19) 0.0161(19) 0.0212(19)
    C28 0.052(3) 0.114(4) 0.106(4) 0.012(3) 0.039(3) 0.042(3)
    C29 0.061(2) 0.035(2) 0.066(3) 0.0124(18) 0.022(2) 0.0186(19)
    C30 0.062(3) 0.047(2) 0.065(3) -0.001(2) 0.017(2) 0.021(2)
    C31 0.050(2) 0.038(2) 0.059(2) 0.0021(18) 0.0131(19) 0.0160(18)
    C32 0.047(2) 0.068(3) 0.097(3) 0.014(2) 0.023(2) 0.025(2)
    Cu1 0.0421(3) 0.0321(2) 0.0417(3) 0.00717(17) 0.00974(18) 0.00997(18)
    N1 0.0499(18) 0.0345(15) 0.0460(17) 0.0054(14) 0.0122(14) 0.0116(13)
    N2 0.0433(17) 0.0325(15) 0.0437(17) 0.0034(13) 0.0083(13) 0.0089(13)
    N3 0.0475(18) 0.0539(19) 0.0560(19) 0.0007(16) 0.0189(15) 0.0150(16)
    N4 0.0430(17) 0.0433(17) 0.0508(18) 0.0046(14) 0.0133(14) 0.0118(14)
    O1 0.0524(15) 0.0514(15) 0.0562(16) 0.0112(12) 0.0009(12) 0.0111(13)
    O2 0.0456(14) 0.0348(13) 0.0479(15) 0.0066(11) 0.0114(11) 0.0092(11)
    O3 0.0512(14) 0.0351(13) 0.0468(15) 0.0091(11) 0.0119(11) 0.0113(11)
    O4 0.0604(16) 0.0506(15) 0.0530(16) 0.0123(13) 0.0076(13) 0.0177(13)
    O1W 0.091(2) 0.085(2) 0.0606(18) 0.0234(17) -0.0078(15) 0.0132(15)
_geom_special_details
;
 All esds (except the esd in the dihedral angle between two l.s. planes)
 are estimated using the full covariance matrix.  The cell esds are taken
 into account individually in the estimation of esds in distances, angles
 and torsion angles; correlations between esds in cell parameters are only
 used when they are defined by crystal symmetry.  An approximate (isotropic)
 treatment of cell esds is used for estimating esds involving l.s. planes.
;
loop_
    _geom_bond_atom_site_label_1
    _geom_bond_atom_site_label_2
    _geom_bond_site_symmetry_2
    _geom_bond_distance
    _geom_bond_publ_flag
    C1 O1 . 1.233(4) ?
    C1 O2 . 1.280(4) ?
    C1 C2 . 1.519(4) ?
    C2 C3 . 1.528(4) ?
    C2 H2A . 0.9700 ?
    C2 H2B . 0.9700 ?
    C3 C4 . 1.355(4) ?
    C3 C8 . 1.419(4) ?
    C4 C5 . 1.408(5) ?
    C4 H4 . 0.9300 ?
    C5 C6 . 1.360(5) ?
    C5 H5 . 0.9300 ?
    C6 C7 . 1.403(5) ?
    C6 H6 . 0.9300 ?
    C7 C12 . 1.404(5) ?
    C7 C8 . 1.438(4) ?
    C8 C9 . 1.413(4) ?
    C9 C10 . 1.353(4) ?
    C9 H9 . 0.9300 ?
    C10 C11 . 1.385(5) ?
    C10 H10 . 0.9300 ?
    C11 C12 . 1.345(5) ?
    C11 H11 . 0.9300 ?
    C12 H12 . 0.9300 ?
    C13 O4 . 1.226(4) ?
    C13 O3 . 1.288(4) ?
    C13 C14 . 1.525(4) ?
    C14 C15 . 1.517(4) ?
    C14 H14A . 0.9700 ?
    C14 H14B . 0.9700 ?
    C15 C16 . 1.356(5) ?
    C15 C20 . 1.421(5) ?
    C16 C17 . 1.406(5) ?
    C16 H16 . 0.9300 ?
    C17 C18 . 1.348(6) ?
    C17 H17 . 0.9300 ?
    C18 C19 . 1.415(5) ?
    C18 H18 . 0.9300 ?
    C19 C24 . 1.413(6) ?
    C19 C20 . 1.423(5) ?
    C20 C21 . 1.416(5) ?
    C21 C22 . 1.343(5) ?
    C21 H21 . 0.9300 ?
    C22 C23 . 1.396(6) ?
    C22 H22 . 0.9300 ?
    C23 C24 . 1.351(6) ?
    C23 H23 . 0.9300 ?
    C24 H24 . 0.9300 ?
    C25 C26 . 1.331(4) ?
    C25 N1 . 1.369(4) ?
    C25 H25 . 0.9300 ?
    C26 N3 . 1.360(4) ?
    C26 H26 . 0.9300 ?
    C27 N1 . 1.319(4) ?
    C27 N3 . 1.341(4) ?
    C27 H27 . 0.9300 ?
    C28 N3 . 1.460(4) ?
    C28 H28A . 0.9600 ?
    C28 H28B . 0.9600 ?
    C28 H28C . 0.9600 ?
    C29 C30 . 1.338(4) ?
    C29 N2 . 1.377(4) ?
    C29 H29 . 0.9300 ?
    C30 N4 . 1.356(4) ?
    C30 H30 . 0.9300 ?
    C31 N2 . 1.319(4) ?
    C31 N4 . 1.334(4) ?
    C31 H31 . 0.9300 ?
    C32 N4 . 1.463(4) ?
    C32 H32A . 0.9600 ?
    C32 H32B . 0.9600 ?
    C32 H32C . 0.9600 ?
    Cu1 O2 . 1.969(2) ?
    Cu1 O3 . 1.974(2) ?
    Cu1 N1 . 1.981(3) ?
    Cu1 N2 . 1.985(3) ?
    O1W H1WA . 0.8500 ?
    O1W H1WB . 0.8501 ?
loop_
    _geom_angle_atom_site_label_1
    _geom_angle_atom_site_label_2
    _geom_angle_atom_site_label_3
    _geom_angle_site_symmetry_1
    _geom_angle_site_symmetry_3
    _geom_angle
    _geom_angle_publ_flag
    O1 C1 O2 . . 122.5(3) ?
    O1 C1 C2 . . 120.6(3) ?
    O2 C1 C2 . . 116.9(3) ?
    C1 C2 C3 . . 111.2(3) ?
    C1 C2 H2A . . 109.4 ?
    C3 C2 H2A . . 109.4 ?
    C1 C2 H2B . . 109.4 ?
    C3 C2 H2B . . 109.4 ?
    H2A C2 H2B . . 108.0 ?
    C4 C3 C8 . . 120.3(3) ?
    C4 C3 C2 . . 119.8(3) ?
    C8 C3 C2 . . 119.8(3) ?
    C3 C4 C5 . . 121.9(3) ?
    C3 C4 H4 . . 119.1 ?
    C5 C4 H4 . . 119.1 ?
    C6 C5 C4 . . 119.6(4) ?
    C6 C5 H5 . . 120.2 ?
    C4 C5 H5 . . 120.2 ?
    C5 C6 C7 . . 120.7(4) ?
    C5 C6 H6 . . 119.7 ?
    C7 C6 H6 . . 119.7 ?
    C6 C7 C12 . . 122.1(3) ?
    C6 C7 C8 . . 119.9(3) ?
    C12 C7 C8 . . 118.0(4) ?
    C9 C8 C3 . . 124.6(3) ?
    C9 C8 C7 . . 117.8(3) ?
    C3 C8 C7 . . 117.6(3) ?
    C10 C9 C8 . . 121.4(3) ?
    C10 C9 H9 . . 119.3 ?
    C8 C9 H9 . . 119.3 ?
    C9 C10 C11 . . 120.3(4) ?
    C9 C10 H10 . . 119.8 ?
    C11 C10 H10 . . 119.8 ?
    C12 C11 C10 . . 120.8(4) ?
    C12 C11 H11 . . 119.6 ?
    C10 C11 H11 . . 119.6 ?
    C11 C12 C7 . . 121.7(4) ?
    C11 C12 H12 . . 119.1 ?
    C7 C12 H12 . . 119.1 ?
    O4 C13 O3 . . 123.2(3) ?
    O4 C13 C14 . . 120.0(3) ?
    O3 C13 C14 . . 116.7(3) ?
    C15 C14 C13 . . 112.8(3) ?
    C15 C14 H14A . . 109.0 ?
    C13 C14 H14A . . 109.0 ?
    C15 C14 H14B . . 109.0 ?
    C13 C14 H14B . . 109.0 ?
    H14A C14 H14B . . 107.8 ?
    C16 C15 C20 . . 120.1(3) ?
    C16 C15 C14 . . 119.5(3) ?
    C20 C15 C14 . . 120.5(3) ?
    C15 C16 C17 . . 121.1(4) ?
    C15 C16 H16 . . 119.4 ?
    C17 C16 H16 . . 119.4 ?
    C18 C17 C16 . . 120.2(4) ?
    C18 C17 H17 . . 119.9 ?
    C16 C17 H17 . . 119.9 ?
    C17 C18 C19 . . 121.2(4) ?
    C17 C18 H18 . . 119.4 ?
    C19 C18 H18 . . 119.4 ?
    C24 C19 C18 . . 122.4(4) ?
    C24 C19 C20 . . 119.1(4) ?
    C18 C19 C20 . . 118.5(4) ?
    C21 C20 C15 . . 123.9(3) ?
    C21 C20 C19 . . 117.3(4) ?
    C15 C20 C19 . . 118.9(3) ?
    C22 C21 C20 . . 122.0(4) ?
    C22 C21 H21 . . 119.0 ?
    C20 C21 H21 . . 119.0 ?
    C21 C22 C23 . . 120.5(5) ?
    C21 C22 H22 . . 119.8 ?
    C23 C22 H22 . . 119.8 ?
    C24 C23 C22 . . 120.3(5) ?
    C24 C23 H23 . . 119.9 ?
    C22 C23 H23 . . 119.9 ?
    C23 C24 C19 . . 121.0(4) ?
    C23 C24 H24 . . 119.5 ?
    C19 C24 H24 . . 119.5 ?
    C26 C25 N1 . . 110.2(3) ?
    C26 C25 H25 . . 125.0 ?
    N1 C25 H25 . . 124.8 ?
    C25 C26 N3 . . 106.7(3) ?
    C25 C26 H26 . . 126.6 ?
    N3 C26 H26 . . 126.7 ?
    N1 C27 N3 . . 111.1(3) ?
    N1 C27 H27 . . 124.5 ?
    N3 C27 H27 . . 124.4 ?
    N3 C28 H28A . . 109.5 ?
    N3 C28 H28B . . 109.5 ?
    H28A C28 H28B . . 109.5 ?
    N3 C28 H28C . . 109.5 ?
    H28A C28 H28C . . 109.5 ?
    H28B C28 H28C . . 109.5 ?
    C30 C29 N2 . . 109.5(3) ?
    C30 C29 H29 . . 125.2 ?
    N2 C29 H29 . . 125.2 ?
    C29 C30 N4 . . 107.0(3) ?
    C29 C30 H30 . . 126.6 ?
    N4 C30 H30 . . 126.4 ?
    N2 C31 N4 . . 111.6(3) ?
    N2 C31 H31 . . 124.2 ?
    N4 C31 H31 . . 124.1 ?
    N4 C32 H32A . . 109.5 ?
    N4 C32 H32B . . 109.5 ?
    H32A C32 H32B . . 109.5 ?
    N4 C32 H32C . . 109.5 ?
    H32A C32 H32C . . 109.5 ?
    H32B C32 H32C . . 109.5 ?
    O2 Cu1 O3 . . 170.52(10) ?
    O2 Cu1 N1 . . 88.15(10) ?
    O3 Cu1 N1 . . 92.02(10) ?
    O2 Cu1 N2 . . 89.41(9) ?
    O3 Cu1 N2 . . 91.82(9) ?
    N1 Cu1 N2 . . 170.95(11) ?
    C27 N1 C25 . . 105.1(3) ?
    C27 N1 Cu1 . . 128.9(2) ?
    C25 N1 Cu1 . . 126.0(2) ?
    C31 N2 C29 . . 104.9(3) ?
    C31 N2 Cu1 . . 126.5(2) ?
    C29 N2 Cu1 . . 128.7(2) ?
    C27 N3 C26 . . 107.0(3) ?
    C27 N3 C28 . . 126.8(3) ?
    C26 N3 C28 . . 126.2(3) ?
    C31 N4 C30 . . 107.0(3) ?
    C31 N4 C32 . . 126.9(3) ?
    C30 N4 C32 . . 126.1(3) ?
    C1 O2 Cu1 . . 106.53(19) ?
    C13 O3 Cu1 . . 108.00(19) ?
    H1WA O1W H1WB . . 107.7 ?
loop_
    _geom_torsion_atom_site_label_1
    _geom_torsion_atom_site_label_2
    _geom_torsion_atom_site_label_3
    _geom_torsion_atom_site_label_4
    _geom_torsion_site_symmetry_1
    _geom_torsion_site_symmetry_2
    _geom_torsion_site_symmetry_3
    _geom_torsion_site_symmetry_4
    _geom_torsion
    _geom_torsion_publ_flag
    O1 C1 C2 C3 . . . . 89.1(4) ?
    O2 C1 C2 C3 . . . . -89.1(4) ?
    C1 C2 C3 C4 . . . . -97.6(4) ?
    C1 C2 C3 C8 . . . . 80.5(4) ?
    C8 C3 C4 C5 . . . . 0.3(5) ?
    C2 C3 C4 C5 . . . . 178.4(3) ?
    C3 C4 C5 C6 . . . . -1.0(5) ?
    C4 C5 C6 C7 . . . . 1.0(5) ?
    C5 C6 C7 C12 . . . . -179.4(3) ?
    C5 C6 C7 C8 . . . . -0.4(5) ?
    C4 C3 C8 C9 . . . . 179.7(3) ?
    C2 C3 C8 C9 . . . . 1.5(5) ?
    C4 C3 C8 C7 . . . . 0.3(5) ?
    C2 C3 C8 C7 . . . . -177.9(3) ?
    C6 C7 C8 C9 . . . . -179.7(3) ?
    C12 C7 C8 C9 . . . . -0.7(4) ?
    C6 C7 C8 C3 . . . . -0.2(4) ?
    C12 C7 C8 C3 . . . . 178.8(3) ?
    C3 C8 C9 C10 . . . . -178.0(3) ?
    C7 C8 C9 C10 . . . . 1.4(5) ?
    C8 C9 C10 C11 . . . . -1.3(5) ?
    C9 C10 C11 C12 . . . . 0.5(6) ?
    C10 C11 C12 C7 . . . . 0.2(6) ?
    C6 C7 C12 C11 . . . . 178.9(4) ?
    C8 C7 C12 C11 . . . . -0.1(5) ?
    O4 C13 C14 C15 . . . . -55.1(4) ?
    O3 C13 C14 C15 . . . . 125.9(3) ?
    C13 C14 C15 C16 . . . . 98.1(4) ?
    C13 C14 C15 C20 . . . . -81.3(4) ?
    C20 C15 C16 C17 . . . . 1.3(5) ?
    C14 C15 C16 C17 . . . . -178.1(3) ?
    C15 C16 C17 C18 . . . . 0.4(6) ?
    C16 C17 C18 C19 . . . . -0.9(6) ?
    C17 C18 C19 C24 . . . . -178.3(4) ?
    C17 C18 C19 C20 . . . . -0.2(5) ?
    C16 C15 C20 C21 . . . . 177.5(3) ?
    C14 C15 C20 C21 . . . . -3.1(5) ?
    C16 C15 C20 C19 . . . . -2.4(5) ?
    C14 C15 C20 C19 . . . . 177.0(3) ?
    C24 C19 C20 C21 . . . . 0.1(5) ?
    C18 C19 C20 C21 . . . . -178.0(3) ?
    C24 C19 C20 C15 . . . . -179.9(3) ?
    C18 C19 C20 C15 . . . . 1.9(5) ?
    C15 C20 C21 C22 . . . . -179.8(3) ?
    C19 C20 C21 C22 . . . . 0.1(5) ?
    C20 C21 C22 C23 . . . . -0.9(6) ?
    C21 C22 C23 C24 . . . . 1.5(7) ?
    C22 C23 C24 C19 . . . . -1.2(7) ?
    C18 C19 C24 C23 . . . . 178.5(4) ?
    C20 C19 C24 C23 . . . . 0.4(6) ?
    N1 C25 C26 N3 . . . . 0.1(4) ?
    N2 C29 C30 N4 . . . . -0.6(4) ?
    N3 C27 N1 C25 . . . . -0.2(4) ?
    N3 C27 N1 Cu1 . . . . -179.4(2) ?
    C26 C25 N1 C27 . . . . 0.1(4) ?
    C26 C25 N1 Cu1 . . . . 179.3(2) ?
    O2 Cu1 N1 C27 . . . . -153.0(3) ?
    O3 Cu1 N1 C27 . . . . 17.5(3) ?
    N2 Cu1 N1 C27 . . . . 132.6(6) ?
    O2 Cu1 N1 C25 . . . . 27.9(3) ?
    O3 Cu1 N1 C25 . . . . -161.5(3) ?
    N2 Cu1 N1 C25 . . . . -46.5(8) ?
    N4 C31 N2 C29 . . . . -0.6(4) ?
    N4 C31 N2 Cu1 . . . . 180.0(2) ?
    C30 C29 N2 C31 . . . . 0.7(4) ?
    C30 C29 N2 Cu1 . . . . -179.8(2) ?
    O2 Cu1 N2 C31 . . . . -12.6(3) ?
    O3 Cu1 N2 C31 . . . . 176.8(3) ?
    N1 Cu1 N2 C31 . . . . 61.7(8) ?
    O2 Cu1 N2 C29 . . . . 168.0(3) ?
    O3 Cu1 N2 C29 . . . . -2.6(3) ?
    N1 Cu1 N2 C29 . . . . -117.6(7) ?
    N1 C27 N3 C26 . . . . 0.2(4) ?
    N1 C27 N3 C28 . . . . -179.1(3) ?
    C25 C26 N3 C27 . . . . -0.1(4) ?
    C25 C26 N3 C28 . . . . 179.2(4) ?
    N2 C31 N4 C30 . . . . 0.2(4) ?
    N2 C31 N4 C32 . . . . -177.6(3) ?
    C29 C30 N4 C31 . . . . 0.3(4) ?
    C29 C30 N4 C32 . . . . 178.0(3) ?
    O1 C1 O2 Cu1 . . . . 2.0(3) ?
    C2 C1 O2 Cu1 . . . . -179.8(2) ?
    O3 Cu1 O2 C1 . . . . 3.1(6) ?
    N1 Cu1 O2 C1 . . . . 94.28(19) ?
    N2 Cu1 O2 C1 . . . . -94.44(19) ?
    O4 C13 O3 Cu1 . . . . -1.0(4) ?
    C14 C13 O3 Cu1 . . . . 178.0(2) ?
    O2 Cu1 O3 C13 . . . . 176.3(5) ?
    N1 Cu1 O3 C13 . . . . 85.4(2) ?
    N2 Cu1 O3 C13 . . . . -86.4(2) ?
loop_
    _geom_hbond_atom_site_label_D
    _geom_hbond_atom_site_label_H
    _geom_hbond_atom_site_label_A
    _geom_hbond_site_symmetry_A
    _geom_hbond_distance_DH
    _geom_hbond_distance_HA
    _geom_hbond_distance_DA
    _geom_hbond_angle_DHA
    O1W H1WA O1 1_555 0.85 1.97 2.789(3) 163
    O1W H1WB O3 2_676 0.85 2.07 2.904(3) 167
_iucr_refine_instructions_details
;
TITL 2011080910_0m in P -1
CELL  0.71073   8.7213  12.8689  13.5787  107.223   90.295   90.931
ZERR     2.00   0.0010   0.0014   0.0015    0.001    0.002    0.001
LATT   1
SFAC  C    H    CU   N    O
UNIT  64   64   2    8    10
MERG   2
OMIT    -3.00  50.01
FMAP   2
PLAN    1
SIZE     0.20   0.20   0.20
ACTA
BOND   $H
CONF
HTAB  O1W O1
EQIV  $1 1-X,2-Y,1-Z
HTAB  O1W O3_$1
L.S.   8
TEMP    25.00
WGHT      0.0371      0.1784
FVAR       0.18677
MOLE    1
C1    1    0.715288    0.787036    0.610424    11.00000    0.02882    0.03332 =
         0.05321    0.00776    0.01509    0.00104
C2    1    0.739096    0.665697    0.563897    11.00000    0.03636    0.03406 =
         0.06844    0.00249    0.00609    0.00099
AFIX  23
H2A   2    0.650470    0.633274    0.521891    11.00000   -1.20000
H2B   2    0.748606    0.632032    0.618747    11.00000   -1.20000
AFIX   0
C3    1    0.882892    0.643792    0.497649    11.00000    0.04251    0.02727 =
         0.05657    0.00157    0.00488    0.00328
C4    1    0.870348    0.622616    0.394033    11.00000    0.04953    0.03542 =
         0.05342   -0.00499   -0.00257    0.00785
AFIX  43
H4    2    0.773482    0.619940    0.364325    11.00000   -1.20000
AFIX   0
C5    1    0.999837    0.604548    0.330070    11.00000    0.08157    0.04551 =
         0.05390    0.00123    0.01041    0.01615
AFIX  43
H5    2    0.988048    0.589093    0.259048    11.00000   -1.20000
AFIX   0
C6    1    1.142267    0.609832    0.372766    11.00000    0.05674    0.04683 =
         0.07189    0.01583    0.02291    0.01292
AFIX  43
H6    2    1.227942    0.599050    0.330683    11.00000   -1.20000
AFIX   0
C7    1    1.161235    0.631387    0.479676    11.00000    0.03885    0.03241 =
         0.07154    0.01749    0.01434    0.00807
C8    1    1.029168    0.648900    0.545194    11.00000    0.04015    0.02499 =
         0.06629    0.01452    0.00485    0.00412
C9    1    1.054117    0.670927    0.652362    11.00000    0.04813    0.04132 =
         0.05651    0.01743    0.00685    0.00628
AFIX  43
H9    2    0.970310    0.680963    0.696044    11.00000   -1.20000
AFIX   0
C10   1    1.197324    0.677729    0.692787    11.00000    0.06071    0.06357 =
         0.07335    0.02934   -0.01068    0.00452
AFIX  43
H10   2    1.210946    0.693793    0.763729    11.00000   -1.20000
AFIX   0
C11   1    1.323727    0.660899    0.629089    11.00000    0.04514    0.08086 =
         0.10932    0.04583   -0.00938    0.00307
AFIX  43
H11   2    1.421628    0.665173    0.657652    11.00000   -1.20000
AFIX   0
C12   1    1.306545    0.638434    0.526363    11.00000    0.04013    0.07087 =
         0.09381    0.03719    0.01313    0.01088
AFIX  43
H12   2    1.393220    0.627280    0.485193    11.00000   -1.20000
AFIX   0
C13   1    0.702249    1.197904    0.839819    11.00000    0.04920    0.03757 =
         0.04474    0.01301    0.02247    0.00855
C14   1    0.662384    1.317995    0.866823    11.00000    0.06036    0.03415 =
         0.04959    0.00922    0.01278    0.00778
AFIX  23
H14A  2    0.755506    1.360389    0.867254    11.00000   -1.20000
H14B  2    0.594607    1.328588    0.813889    11.00000   -1.20000
AFIX   0
C15   1    0.585561    1.359631    0.970715    11.00000    0.06525    0.02934 =
         0.04358    0.00978    0.00440    0.01633
C16   1    0.670545    1.413918    1.054634    11.00000    0.06926    0.03876 =
         0.06325    0.00718   -0.00601    0.01078
AFIX  43
H16   2    0.774406    1.426924    1.047152    11.00000   -1.20000
AFIX   0
C17   1    0.604331    1.450867    1.152731    11.00000    0.11008    0.04841 =
         0.05066   -0.00106   -0.01746    0.02340
AFIX  43
H17   2    0.664300    1.488332    1.209331    11.00000   -1.20000
AFIX   0
C18   1    0.454151    1.432147    1.164995    11.00000    0.12484    0.05435 =
         0.04288    0.01392    0.01737    0.04379
AFIX  43
H18   2    0.411991    1.456082    1.230448    11.00000   -1.20000
AFIX   0
C19   1    0.359454    1.376769    1.080161    11.00000    0.07713    0.04727 =
         0.05188    0.02027    0.01948    0.02922
C20   1    0.426122    1.341194    0.980612    11.00000    0.05799    0.03252 =
         0.04416    0.01090    0.00937    0.01470
C21   1    0.327665    1.289101    0.896704    11.00000    0.06176    0.04874 =
         0.06458    0.00998    0.00007    0.00889
AFIX  43
H21   2    0.368342    1.264922    0.830826    11.00000   -1.20000
AFIX   0
C22   1    0.177327    1.273540    0.909346    11.00000    0.06322    0.07445 =
         0.10178    0.02195   -0.00943    0.00692
AFIX  43
H22   2    0.115594    1.239962    0.852394    11.00000   -1.20000
AFIX   0
C23   1    0.113048    1.307424    1.007407    11.00000    0.06054    0.09189 =
         0.13537    0.04689    0.01971    0.02195
AFIX  43
H23   2    0.009290    1.294788    1.015659    11.00000   -1.20000
AFIX   0
C24   1    0.200973    1.358489    1.090342    11.00000    0.08784    0.08096 =
         0.09495    0.04289    0.04890    0.04020
AFIX  43
H24   2    0.156515    1.381959    1.155103    11.00000   -1.20000
AFIX   0
C25   1    0.544764    0.870579    0.859162    11.00000    0.05960    0.04781 =
         0.05500    0.02274    0.01470    0.00861
AFIX   3
H25   2    0.622434    0.821205    0.856597    11.00000   -1.20000
AFIX   0
C26   1    0.411707    0.871698    0.906968    11.00000    0.07079    0.05501 =
         0.05200    0.02211    0.01544   -0.00141
AFIX   3
H26   2    0.379699    0.823824    0.942655    11.00000   -1.20000
AFIX   0
C27   1    0.419521    1.003230    0.837189    11.00000    0.05425    0.04482 =
         0.06052    0.02117    0.01608    0.00959
AFIX   3
H27   2    0.391343    1.063264    0.816882    11.00000   -1.20000
AFIX   0
C28   1    0.177570    0.987831    0.930819    11.00000    0.05170    0.11361 =
         0.10646    0.04159    0.03884    0.01194
AFIX 137
H28A  2    0.151947    1.054546    0.917156    11.00000   -1.50000
H28B  2    0.174590    0.998078    1.003742    11.00000   -1.50000
H28C  2    0.105017    0.931769    0.896422    11.00000   -1.50000
AFIX   0
C29   1    0.965957    1.113101    0.653485    11.00000    0.06063    0.03543 =
         0.06600    0.01864    0.02169    0.01238
AFIX   3
H29   2    0.908061    1.175618    0.665626    11.00000   -1.20000
AFIX   0
C30   1    1.106171    1.100592    0.612532    11.00000    0.06218    0.04749 =
         0.06523    0.02060    0.01741   -0.00092
AFIX   3
H30   2    1.162101    1.151659    0.590644    11.00000   -1.20000
AFIX   0
C31   1    1.037344    0.953192    0.647239    11.00000    0.05005    0.03803 =
         0.05892    0.01597    0.01310    0.00209
AFIX   3
H31   2    1.039795    0.883220    0.653551    11.00000   -1.20000
AFIX   0
C32   1    1.295711    0.949019    0.566926    11.00000    0.04729    0.06795 =
         0.09678    0.02534    0.02341    0.01391
AFIX 137
H32A  2    1.295508    0.874731    0.567905    11.00000   -1.50000
H32B  2    1.379904    0.988104    0.608065    11.00000   -1.50000
H32C  2    1.306372    0.951294    0.497259    11.00000   -1.50000
AFIX   0
CU1   3    0.725608    0.987391    0.735885    11.00000    0.04211    0.03208 =
         0.04168    0.00997    0.00974    0.00717
N1    4    0.551258    0.953123    0.814693    11.00000    0.04990    0.03446 =
         0.04600    0.01164    0.01225    0.00543
N2    4    0.920778    1.019248    0.675094    11.00000    0.04334    0.03246 =
         0.04370    0.00892    0.00831    0.00338
N3    4    0.331405    0.956046    0.893007    11.00000    0.04752    0.05391 =
         0.05597    0.01503    0.01894    0.00065
N4    4    1.151422    0.999213    0.608919    11.00000    0.04299    0.04329 =
         0.05076    0.01179    0.01330    0.00460
O1    5    0.640618    0.838286    0.563607    11.00000    0.05244    0.05145 =
         0.05624    0.01113    0.00092    0.01118
O2    5    0.779308    0.832655    0.697959    11.00000    0.04560    0.03481 =
         0.04791    0.00922    0.01137    0.00659
O3    5    0.651275    1.135676    0.752715    11.00000    0.05119    0.03514 =
         0.04682    0.01134    0.01194    0.00908
O4    5    0.780930    1.165184    0.899210    11.00000    0.06039    0.05059 =
         0.05296    0.01769    0.00764    0.01228
MOLE    2
O1W   5    0.526947    0.750922    0.363188    11.00000    0.09095    0.08468 =
         0.06056    0.01320   -0.00779    0.02335
AFIX   3
H1WA  2    0.543309    0.783882    0.426617    11.00000   -1.50000
H1WB  2    0.477029    0.793282    0.337817    11.00000   -1.50000
HKLF    4
REM  2011080910_0m in P -1
REM R1 =  0.0449 for   3534 Fo > 4sig(Fo)  and  0.0766 for all   5094 data
REM    381 parameters refined using      0 restraints
END
;
data_global
_journal_date_recd_electronic     2011-11-10
_journal_date_accepted     2011-11-19
_journal_name_full     'Acta Crystallographica, Section E'
_journal_year     2011
_journal_volume     67
_journal_issue     12
_journal_page_first     m1821
_journal_page_last     m1821
_journal_paper_category     QM
_journal_coeditor_code     IM2340
_publ_contact_author
;
 Yin, Fu-Jun'
Jiangsu Marine Resources Development
Research Institute
Huai hai Institute of Technology
Lianyungang 222005
People's Republic of China
;
_publ_contact_author_email     yfj1999@126.com
_publ_contact_author_fax     '086-0518-85895905'
_publ_contact_author_phone     '086-15961378832'
_publ_section_title
;\
Bis(1-methyl-1<i>H</i>-imidazole-\k<i>N</i>^3^)bis[2-(naphthalen-1-yl)acetato-\
\k<i>O</i>]copper(II) monohydrate
;
loop_
    _publ_author_name
    _publ_author_address
    ' Yin, Fu-Jun'
;
Jiangsu Marine Resources Development
Research Institute
Huaihai Institute of Technology
Lianyungang 222005
People's Republic of China
;
    'Han, Li-Jun'
;
Department of Mathematics and Science
Huaihai Institute of Technology
Lianyungang 222005
People's Republic of China
;
    'Yang, Shu-Ping'
;
Department of Chemical Engineering
Huaihai Institute of Technology
Lianyungang 222005
People's Republic of China
;
    'Xu, Xing-You'
;
Department of Chemical Engineering
Huaiyin Insititute of Technology
Huaiyin 223003
People's Republic of China
;
    'Gu, Yu'
;
Qian'an College
Hebei United University
Tangshan 063009
People's Republic of China
;
