# Supplementary material for: Bis(1-methyl-1H-imidazole-κN 3)bis­[2-(naphthalen-1-yl)acetato-κO]copper(II) monohydrate
Source: Acta Crystallogr Sect E Struct Rep Online. 2011 Nov 25;67(Pt 12):m1821. doi: 10.1107/S1600536811049439 (PMC3238723; doi:10.1107/S1600536811049439)
Supplement: Supplementary file 2 [file e-67-m1821-Isup2.hkl]

#
# h,k,l, Fc-squared, Fo-squared, sigma(Fo-squared) and status flag
#
data_I
_shelx_title ' 2011080910_0m in P -1'
_shelx_refln_list_code          4
_shelx_F_calc_maximum      166.70
_exptl_crystal_F_000       642.00
_reflns_d_resolution_high  0.8419
 
loop_
 _symmetry_equiv_pos_as_xyz
 'x, y, z'
 '-x, -y, -z'
 
_cell_length_a     8.7213
_cell_length_b    12.8689
_cell_length_c    13.5787
_cell_angle_alpha 107.223
_cell_angle_beta   90.295
_cell_angle_gamma  90.931
 
_shelx_F_squared_multiplier     1.000
 
loop_
 _refln_index_h
 _refln_index_k
 _refln_index_l
 _refln_F_squared_calc
 _refln_F_squared_meas
 _refln_F_squared_sigma
 _refln_observed_status
   1   0   0     1040.99     1037.73     26.09 o
   2   0   0     6115.38     6343.87     70.30 o
   3   0   0     1718.91     1784.55     28.58 o
   4   0   0       17.23        3.86      4.83 o
   5   0   0      347.34      350.58     14.99 o
   6   0   0        1.13       10.42      6.87 o
   7   0   0      489.24      452.30     27.25 o
   8   0   0       17.76        3.64     11.14 o
   9   0   0       30.35       43.12     15.57 o
  10   0   0        6.80       28.95     23.22 o
  -9   1   0       55.24       71.95     26.95 o
  -8   1   0       51.47       23.08     11.51 o
  -7   1   0        5.57        8.58      7.87 o
  -6   1   0     1352.74     1295.78     31.33 o
  -5   1   0      328.83      338.56     15.16 o
  -4   1   0       40.66       27.34      5.84 o
  -3   1   0      528.56      532.23     19.64 o
  -2   1   0      726.98      773.39     19.14 o
  -1   1   0       44.72       45.92      4.15 o
   1   1   0      246.86      309.42      9.63 o
   2   1   0     3440.36     3530.66     55.44 o
   3   1   0      177.11      180.36     11.70 o
   4   1   0     3126.34     3094.44     66.12 o
   5   1   0      854.70      855.13     22.91 o
   6   1   0        8.92       10.93     16.55 o
   7   1   0      638.88      639.96     32.31 o
   8   1   0       17.77       28.59     21.07 o
   9   1   0      225.76      256.68     32.11 o
  10   1   0        6.43       38.70     25.80 o
 -10   2   0       23.59        6.02     22.93 o
  -9   2   0      182.83      226.18     39.85 o
  -8   2   0       26.72       12.91     14.05 o
  -7   2   0      967.17      884.77     36.00 o
  -6   2   0      425.94      392.23     36.12 o
  -5   2   0      255.92      215.01     31.69 o
  -4   2   0       68.77       58.19      7.28 o
  -3   2   0      181.34      189.44      9.65 o
  -2   2   0      590.85      563.77     13.42 o
  -1   2   0       67.35       52.89      5.37 o
   0   2   0     1430.97     1439.04     24.62 o
   1   2   0        1.44        4.11      3.54 o
   2   2   0        4.36       -4.74      4.33 o
   3   2   0      396.66      395.01     12.16 o
   4   2   0      309.39      302.12     12.09 o
   5   2   0      358.61      346.64     17.18 o
   6   2   0      183.68      202.70     19.55 o
   7   2   0      207.69      186.49     21.18 o
   8   2   0        0.05       -9.20     10.06 o
   9   2   0      101.98      120.40     31.10 o
  10   2   0        0.16       -2.37     14.72 o
 -10   3   0       19.47        6.59     19.49 o
  -9   3   0      115.62      120.97     31.53 o
  -8   3   0       60.86       41.14     15.00 o
  -7   3   0      347.93      343.35     21.13 o
  -6   3   0      254.79      285.40     16.52 o
  -5   3   0      250.78      236.95     13.90 o
  -4   3   0       99.05      164.27     10.84 o
  -3   3   0        2.26        5.41      4.20 o
  -2   3   0      656.10      555.41     18.14 o
  -1   3   0       12.49       12.80      8.36 o
   0   3   0    27790.18    28264.30    407.50 o
   1   3   0     5345.32     5680.72     65.48 o
   2   3   0     2130.10     1895.18     33.78 o
   3   3   0      253.02      254.71     10.78 o
   4   3   0      565.25      545.43     13.12 o
   5   3   0     1342.33     1266.87     39.93 o
   6   3   0       10.63       23.15     15.34 o
   7   3   0     1505.79     1529.50     51.27 o
   8   3   0        0.39        8.75     13.06 o
   9   3   0      147.19      157.24     23.33 o
  10   3   0        0.70       26.37     16.85 o
 -10   4   0        0.11       21.50     24.65 o
  -9   4   0      294.82      326.51     46.44 o
  -8   4   0        1.06      -12.90     16.20 o
  -7   4   0        8.24        5.85     12.23 o
  -6   4   0     1220.12     1258.26     35.25 o
  -5   4   0      821.50      813.94     23.83 o
  -4   4   0      557.96      494.23     22.10 o
  -3   4   0      203.83      225.52     18.76 o
  -2   4   0      740.70      694.13     17.38 o
  -1   4   0      153.11      149.14     26.37 o
   0   4   0     1481.45     1787.51     28.68 o
   1   4   0      569.01      548.23     14.60 o
   2   4   0     1071.20     1029.62     22.72 o
   3   4   0       24.25       15.30      4.28 o
   4   4   0     2087.90     2183.57     52.05 o
   5   4   0      976.21      994.58     36.18 o
   6   4   0       15.44       10.14     10.43 o
   7   4   0      704.53      736.98     72.67 o
   8   4   0       17.94       11.52     22.93 o
   9   4   0      236.06      238.49     28.58 o
  -9   5   0      173.17      196.20     45.15 o
  -8   5   0      198.39      207.55     24.52 o
  -7   5   0     1024.58     1006.01     41.55 o
  -6   5   0      300.72      342.43     24.89 o
  -5   5   0        0.43        4.89      6.67 o
  -4   5   0      368.81      346.44     15.75 o
  -3   5   0        4.04        7.27      5.26 o
  -2   5   0     4446.45     4524.53     60.62 o
  -1   5   0       77.56       84.90     10.12 o
   0   5   0     6112.54     6020.81     74.14 o
   1   5   0      237.45      174.95      9.78 o
   2   5   0     1264.52     1251.71     28.61 o
   3   5   0       74.39       89.00      7.65 o
   4   5   0      496.75      372.52     26.52 o
   5   5   0      581.31      572.40     28.78 o
   6   5   0        9.47       19.38     14.05 o
   7   5   0      127.57      149.74     21.55 o
   8   5   0       12.83       -7.11     13.90 o
   9   5   0       83.28       82.48     20.22 o
  -9   6   0        7.50       13.30     14.79 o
  -8   6   0        6.87        9.81     13.77 o
  -7   6   0       32.12       32.59     13.29 o
  -6   6   0      281.11      323.98     25.71 o
  -5   6   0       47.01       41.71      8.98 o
  -4   6   0       88.24       80.19     10.02 o
  -3   6   0       13.27       24.80      7.05 o
  -2   6   0     5969.07     6045.54     78.58 o
  -1   6   0      108.02      115.01      9.48 o
   0   6   0     8783.28     8965.87    106.13 o
   1   6   0      106.15      105.75     12.20 o
   2   6   0     1378.07     1345.95     28.40 o
   3   6   0      545.00      532.43     38.15 o
   4   6   0      261.35      315.12     78.26 o
   5   6   0      156.37      182.98     20.76 o
   6   6   0      117.66      127.92     25.51 o
   7   6   0      290.22      232.79     26.41 o
   8   6   0        3.42        9.06     16.91 o
   9   6   0       75.63       88.01     22.20 o
  -9   7   0        0.56        5.59     16.57 o
  -8   7   0      187.47      192.46     26.03 o
  -7   7   0      103.91       77.32     18.25 o
  -6   7   0      279.15      339.80     54.32 o
  -5   7   0       35.16       42.23     13.09 o
  -4   7   0       38.59       38.55      8.81 o
  -3   7   0      119.87      126.99     20.27 o
  -2   7   0     1164.77     1202.41     28.58 o
  -1   7   0       71.26       93.02     12.73 o
   0   7   0      939.90      892.76     23.97 o
   1   7   0      364.15      383.66     21.18 o
   2   7   0      148.70      125.58     11.15 o
   3   7   0      420.81      404.42     17.06 o
   4   7   0      163.97      132.28     17.63 o
   5   7   0      105.08      116.48     18.42 o
   6   7   0        6.26       -6.94     12.76 o
   7   7   0       54.91       53.41     16.90 o
   8   7   0       21.49       -1.35     14.69 o
  -8   8   0      206.68      245.01     29.25 o
  -7   8   0      346.04      354.35     31.18 o
  -6   8   0       19.84        3.67     12.26 o
  -5   8   0        9.79        6.13     11.32 o
  -4   8   0       25.50       56.49     17.49 o
  -3   8   0      179.59      185.20     14.32 o
  -2   8   0      626.92      588.39     23.35 o
  -1   8   0      297.48      317.92     24.93 o
   0   8   0     1388.49     1455.71     33.17 o
   1   8   0       73.90       76.93     10.42 o
   2   8   0       39.05       49.17      9.39 o
   3   8   0       22.45       14.89     10.40 o
   4   8   0        2.43       -2.05     10.40 o
   5   8   0      172.58      187.64     28.24 o
   6   8   0       21.15       26.93     14.12 o
   7   8   0       81.03       80.85     25.94 o
   8   8   0        0.07        4.00     14.57 o
  -8   9   0        0.88      -19.81     25.66 o
  -7   9   0      110.52      149.99     24.15 o
  -6   9   0      821.07      883.46     73.10 o
  -5   9   0       19.26        8.83     12.32 o
  -4   9   0      181.49      195.31     21.39 o
  -3   9   0      118.38      111.85     13.42 o
  -2   9   0       96.75      101.46     12.97 o
  -1   9   0       74.32       88.25     11.24 o
   0   9   0      515.33      537.96     21.66 o
   1   9   0      278.90      323.04     26.70 o
   2   9   0        2.71       -1.32      7.15 o
   3   9   0      570.78      583.24     47.44 o
   4   9   0      107.17       97.02     17.60 o
   5   9   0      297.32      280.96     28.04 o
   6   9   0        3.06       17.38     14.39 o
   7   9   0      197.32      151.46     24.28 o
   8   9   0        1.04       -7.97     14.48 o
  -7  10   0       16.62      -28.09     21.50 o
  -6  10   0      541.83      553.91     69.23 o
  -5  10   0       18.94       36.99     14.82 o
  -4  10   0        5.03       -3.98     10.88 o
  -3  10   0      145.27      128.91     32.25 o
  -2  10   0      517.78      502.86     22.09 o
  -1  10   0      234.75      225.03     16.54 o
   0  10   0        1.59        4.91      8.17 o
   1  10   0       49.01       29.70     10.13 o
   2  10   0      146.69      145.66     19.74 o
   3  10   0      404.72      410.70     29.90 o
   4  10   0       61.91       64.29     16.44 o
   5  10   0      545.19      497.88     35.70 o
   6  10   0      109.14       67.61     21.93 o
   7  10   0      141.11      143.85     34.69 o
  -6  11   0      199.52      251.69     47.87 o
  -5  11   0       15.58        6.31     24.65 o
  -4  11   0      201.70      238.51     41.57 o
  -3  11   0      534.29      532.91     52.17 o
  -2  11   0      404.50      459.93     29.20 o
  -1  11   0      272.76      287.81     19.04 o
   0  11   0      191.26      207.02     23.59 o
   1  11   0       29.34       30.70     10.24 o
   2  11   0       63.71       65.97     16.27 o
   3  11   0       24.43       20.71     14.15 o
   4  11   0       66.47       43.69     16.90 o
   5  11   0       41.17       56.15     18.53 o
   6  11   0        0.45       -8.46     12.95 o
  -6  12   0      273.95      240.23     48.45 o
  -5  12   0        3.73      -15.77     20.07 o
  -4  12   0      223.71      162.83     39.56 o
  -3  12   0      202.79      209.55     40.42 o
  -2  12   0      212.16      275.20     41.85 o
  -1  12   0      271.16      250.10     38.41 o
   0  12   0       33.46       49.76     13.54 o
   1  12   0      186.29      208.44     23.66 o
   2  12   0       65.36       66.03     17.58 o
   3  12   0       84.52      122.43     37.12 o
   4  12   0       22.74       15.80     15.09 o
   5  12   0        0.97       -1.93     15.25 o
  -4  13   0        3.04       41.28     28.95 o
  -3  13   0      156.67      163.11     37.55 o
  -2  13   0      463.98      507.97     54.18 o
  -1  13   0      136.46      147.63     31.82 o
   0  13   0        5.46        5.36     11.98 o
   1  13   0      117.82      122.69     29.81 o
   2  13   0       10.85       -1.72     21.79 o
   3  13   0       38.46       52.46     28.38 o
   4  13   0        8.07       -0.73     20.50 o
  -3  14   0       64.43       90.87     34.11 o
  -2  14   0      134.09      153.37     37.27 o
  -1  14   0       59.70       20.07     24.37 o
   1  14   0      278.10      296.41     44.43 o
   2  14   0        0.43      -28.38     18.92 o
  -3 -14   1        5.47        5.25     15.67 o
  -2 -14   1      119.05      122.41     34.40 o
  -1 -14   1        0.18       10.32     22.36 o
   1 -14   1      129.67      135.59     34.40 o
   2 -14   1       49.36       29.81     29.24 o
   3 -14   1       48.61       60.20     31.53 o
  -4 -13   1      224.94      217.01     39.56 o
  -3 -13   1       10.50       12.42     15.75 o
  -2 -13   1      270.53      266.88     28.50 o
  -1 -13   1      274.18      270.81     27.25 o
   0 -13   1       31.20       48.93     12.74 o
   1 -13   1       79.31       95.46     30.53 o
   2 -13   1      168.27      138.46     34.97 o
   3 -13   1      679.43      685.42     63.64 o
   4 -13   1        0.77      -23.79     24.08 o
   5 -13   1       28.68       68.51     34.40 o
  -5 -12   1        0.01       17.76     15.25 o
  -4 -12   1       86.35       80.27     20.20 o
  -3 -12   1       45.70       35.56     16.85 o
  -2 -12   1      117.29      105.56     19.45 o
  -1 -12   1       73.71       89.82     17.62 o
   0 -12   1       58.13       68.29     13.18 o
   1 -12   1       76.42       86.86     17.79 o
   2 -12   1      259.60      281.05     26.10 o
   3 -12   1      243.94      285.86     27.89 o
   4 -12   1       31.78       29.83     15.96 o
   5 -12   1       82.92       85.14     34.40 o
   6 -12   1       31.46       55.61     32.39 o
  -6 -11   1       94.77      112.96     23.61 o
  -5 -11   1      101.70      120.98     22.41 o
  -4 -11   1      549.74      534.03     39.27 o
  -3 -11   1       98.19      104.45     19.78 o
  -2 -11   1      171.36      177.52     22.49 o
  -1 -11   1       39.01       25.79      9.63 o
   0 -11   1       36.93       15.60      9.94 o
   1 -11   1      379.58      365.77     26.53 o
   2 -11   1      275.58      277.28     27.09 o
   3 -11   1      488.28      448.76     30.14 o
   4 -11   1       39.20       21.27     13.36 o
   5 -11   1      196.79      233.36     27.83 o
   6 -11   1       38.81       24.02     16.42 o
   7 -11   1       35.45       62.21     32.39 o
  -7 -10   1       81.72       80.33     29.10 o
  -6 -10   1       73.47       75.96     19.45 o
  -5 -10   1       45.66       14.71     14.08 o
  -4 -10   1      969.29      983.79     43.31 o
  -3 -10   1      145.50      147.82     25.94 o
  -2 -10   1      585.17      611.19     32.32 o
  -1 -10   1      320.29      317.88     23.90 o
   0 -10   1      505.15      518.73     22.42 o
   1 -10   1      343.53      323.13     29.53 o
   2 -10   1       46.83       29.80      8.78 o
   3 -10   1      983.53      920.59     38.69 o
   4 -10   1       81.67       80.16     24.65 o
   5 -10   1      332.84      417.06     32.24 o
   6 -10   1      101.03      102.41     21.28 o
   7 -10   1      103.04      104.99     22.93 o
  -8  -9   1       38.84       51.18     20.04 o
  -7  -9   1        1.73       -5.56     12.32 o
  -6  -9   1      190.87      156.28     23.22 o
  -5  -9   1       28.15       39.24     15.09 o
  -4  -9   1      437.40      536.61     33.40 o
  -3  -9   1       43.95       35.26     14.48 o
  -2  -9   1      224.16      219.85     15.72 o
  -1  -9   1       32.51       14.88     15.68 o
   0  -9   1      155.93      145.96     13.78 o
   1  -9   1      468.67      474.39     19.88 o
   2  -9   1        1.74       -6.18      5.99 o
   3  -9   1      449.23      436.11     27.06 o
   4  -9   1      102.92       91.43     16.90 o
   5  -9   1      137.05      132.59     20.42 o
   6  -9   1      144.59      152.04     22.58 o
   7  -9   1      583.43      565.81     71.95 o
   8  -9   1       42.35       53.23     19.54 o
  -8  -8   1       14.73       16.05     16.68 o
  -7  -8   1       52.36       71.64     18.45 o
  -6  -8   1       30.68       30.38     16.20 o
  -5  -8   1       88.37       41.94     14.77 o
  -4  -8   1     1192.60     1241.80     44.57 o
  -3  -8   1      142.84      146.51     18.21 o
  -2  -8   1      520.28      524.03     34.39 o
  -1  -8   1        8.55        3.99      5.82 o
   0  -8   1       40.64       60.87      9.20 o
   1  -8   1     2378.75     2310.16     52.41 o
   2  -8   1        0.38        3.80      5.98 o
   3  -8   1      946.18     1014.19     27.57 o
   4  -8   1       20.67       11.62     10.47 o
   5  -8   1       16.13       57.26     14.94 o
   6  -8   1      583.49      552.28     34.17 o
   7  -8   1        1.91       -1.60     12.73 o
   8  -8   1       37.91       62.02     19.46 o
  -9  -7   1        9.07        6.25     15.36 o
  -8  -7   1        7.62       -1.51     13.88 o
  -7  -7   1       42.40       43.91     16.11 o
  -6  -7   1        3.10       -5.79      9.63 o
  -5  -7   1        1.01       -9.62      9.63 o
  -4  -7   1     1175.32     1216.17     48.73 o
  -3  -7   1      680.00      706.38     30.33 o
  -2  -7   1      717.33      686.84     20.88 o
  -1  -7   1     2982.32     2989.80     48.48 o
   0  -7   1     6976.36     7045.74     89.65 o
   1  -7   1      812.44      740.26     21.98 o
   2  -7   1        0.33       -2.16      5.14 o
   3  -7   1     1537.61     1556.93     33.35 o
   4  -7   1        1.60       -1.98      8.82 o
   5  -7   1      388.18      377.10     26.77 o
   6  -7   1       22.33       23.58     13.42 o
   7  -7   1      310.67      369.38     30.77 o
   8  -7   1        1.04       -5.82     13.71 o
   9  -7   1      124.51      115.68     23.87 o
  -9  -6   1        1.32      -15.13     12.16 o
  -8  -6   1        3.89        6.48     13.47 o
  -7  -6   1       60.28       52.95     21.21 o
  -6  -6   1      310.90      362.07     56.33 o
  -5  -6   1      126.67      134.19     18.01 o
  -4  -6   1     1173.24     1140.53     38.82 o
  -3  -6   1      724.49      752.06     27.47 o
  -2  -6   1      538.49      501.33     16.37 o
  -1  -6   1     1088.86     1029.82     23.87 o
   0  -6   1      234.64      222.24     11.86 o
   1  -6   1     4466.21     4645.81     62.79 o
   2  -6   1       23.81       20.41      5.86 o
   3  -6   1     2605.97     2694.16     44.51 o
   4  -6   1       60.05       62.49      8.87 o
   5  -6   1      417.61      415.12     26.24 o
   6  -6   1      254.21      233.14     42.57 o
   7  -6   1      338.90      336.40     66.08 o
   8  -6   1        8.72       22.17     13.91 o
   9  -6   1        6.84        9.08     20.78 o
  -9  -5   1       19.48        8.43     14.11 o
  -8  -5   1      107.96      135.90     21.59 o
  -7  -5   1       29.81       30.97     13.58 o
  -6  -5   1      353.31      331.74     34.69 o
  -5  -5   1      261.54      272.66     22.46 o
  -4  -5   1     1229.00     1241.14     39.21 o
  -3  -5   1      112.21       95.96      6.63 o
  -2  -5   1      206.78      170.62     23.86 o
  -1  -5   1     1095.85     1058.40     22.24 o
   0  -5   1        1.89       -2.33      4.25 o
   1  -5   1     5713.56     5846.36     71.83 o
   2  -5   1       21.18       17.62      5.58 o
   3  -5   1     3943.37     3958.01     57.84 o
   4  -5   1      166.05      161.01     14.23 o
   5  -5   1      516.64      513.04     19.27 o
   6  -5   1      114.31      112.70     17.71 o
   7  -5   1        3.71       -0.68     11.01 o
   8  -5   1      164.13      157.18     22.86 o
   9  -5   1        3.07      -18.04     12.03 o
  -9  -4   1        2.11       -6.98     12.97 o
  -8  -4   1       97.10      110.71     20.22 o
  -7  -4   1      124.34       86.88     16.90 o
  -6  -4   1      236.30      244.44     22.70 o
  -5  -4   1      117.37       94.56     14.37 o
  -4  -4   1     1286.84     1344.04     39.19 o
  -3  -4   1      431.24      377.07     19.05 o
  -2  -4   1       80.55       70.68      5.90 o
  -1  -4   1      829.97      809.01     17.48 o
   0  -4   1     3001.61     3056.20     62.71 o
   1  -4   1    11477.10    12525.28    134.11 o
   2  -4   1     1246.83     1318.81     23.77 o
   3  -4   1     2502.35     2418.07     37.84 o
   4  -4   1      381.68      355.24     15.29 o
   5  -4   1     1224.65     1224.77     32.88 o
   6  -4   1     1942.92     1999.30     41.18 o
   7  -4   1     1074.10     1095.15     42.20 o
   8  -4   1      183.14      219.85     25.13 o
   9  -4   1        5.26       -1.72     18.92 o
  10  -4   1       75.95       73.10     32.39 o
 -10  -3   1       67.69       98.34     23.30 o
  -9  -3   1        8.38       14.01     14.79 o
  -8  -3   1        1.32       -3.48     13.90 o
  -7  -3   1      888.09      873.78     38.80 o
  -6  -3   1      444.56      449.86     27.26 o
  -5  -3   1      174.75      173.54     17.31 o
  -4  -3   1      183.03      151.69     20.93 o
  -3  -3   1      186.67      160.27     14.62 o
  -2  -3   1        3.49        4.90      6.16 o
  -1  -3   1    11395.15    12262.92    143.54 o
   0  -3   1      521.27      490.78     15.34 o
   1  -3   1     9690.97    10347.28    109.95 o
   2  -3   1       38.90       34.55      4.73 o
   3  -3   1      538.98      480.88     16.66 o
   4  -3   1      662.54      662.05     18.48 o
   5  -3   1       12.01       15.58      7.61 o
   6  -3   1      560.32      542.86     20.83 o
   7  -3   1      493.73      528.01     30.45 o
   8  -3   1      247.49      249.78     25.35 o
   9  -3   1        6.33       -2.58     19.49 o
  10  -3   1       82.11       69.09     29.24 o
 -10  -2   1      110.80      136.07     24.28 o
  -9  -2   1        0.32       -2.88     12.53 o
  -8  -2   1      107.90       77.42     17.32 o
  -7  -2   1       61.65       55.74     14.03 o
  -6  -2   1      168.43      194.22     19.35 o
  -5  -2   1      570.99      532.44     26.33 o
  -4  -2   1      482.35      458.32     13.09 o
  -3  -2   1      921.31      825.37     25.14 o
  -2  -2   1      224.68      212.01     11.90 o
  -1  -2   1      630.72      615.18     16.01 o
   0  -2   1        3.49       11.95      2.44 o
   1  -2   1    14133.59    14150.37    177.87 o
   2  -2   1      119.17      144.67      9.51 o
   3  -2   1      119.93      101.09     17.07 o
   4  -2   1       35.66       60.06      9.16 o
   5  -2   1      284.56      282.43     14.29 o
   6  -2   1      146.17      126.06     12.25 o
   7  -2   1       36.75       59.90     10.81 o
   8  -2   1       23.51       18.35     18.63 o
   9  -2   1        2.04        4.87     18.63 o
  10  -2   1       64.84       43.00     27.52 o
 -10  -1   1      112.08       80.76     19.75 o
  -9  -1   1       10.88       10.13     12.11 o
  -8  -1   1        7.46       -8.61      9.36 o
  -7  -1   1      322.36      325.73     36.98 o
  -6  -1   1      490.50      528.15     19.82 o
  -5  -1   1     2219.05     2144.82     49.02 o
  -4  -1   1     2345.69     2431.33     44.50 o
  -3  -1   1     5397.43     5356.41     64.46 o
  -2  -1   1     4413.87     4605.49     69.02 o
  -1  -1   1     5060.05     5337.69     72.46 o
   1  -1   1     3686.51     3736.58     42.53 o
   2  -1   1     1047.58     1065.63     15.65 o
   3  -1   1     1266.54     1178.62     21.94 o
   4  -1   1      124.50      103.84      8.23 o
   5  -1   1      495.68      545.59     23.10 o
   6  -1   1      137.70      128.02     15.08 o
   7  -1   1      568.26      557.68     29.67 o
   8  -1   1       36.60       26.83     10.42 o
   9  -1   1       11.46       31.82     21.50 o
  10  -1   1       85.07       50.74     28.95 o
 -10   0   1       86.87       53.03     27.23 o
  -9   0   1      185.71      138.90     33.54 o
  -8   0   1       16.10        0.57     13.76 o
  -7   0   1      512.82      448.34     27.92 o
  -6   0   1      527.04      488.62     19.33 o
  -5   0   1     4024.92     4076.12     59.66 o
  -4   0   1       14.90        7.11      4.93 o
  -3   0   1     5033.24     5220.13     64.07 o
  -2   0   1     1155.35     1187.24     19.80 o
  -1   0   1      924.25      870.05     16.79 o
   1   0   1    26401.17    27824.85    335.98 o
   2   0   1      861.63      773.63     34.24 o
   3   0   1     2147.87     2142.36     27.59 o
   4   0   1     1406.00     1333.03     26.38 o
   5   0   1       51.40       53.33      7.92 o
   6   0   1      170.74      178.60     13.27 o
   7   0   1       38.09       24.37     11.15 o
   8   0   1      208.44      213.28     23.30 o
   9   0   1        6.55       -8.89     18.63 o
  10   0   1      153.42      151.93     35.55 o
 -10   1   1       78.78      127.85     32.39 o
  -9   1   1       21.95        4.10     16.91 o
  -8   1   1      158.02      152.89     30.24 o
  -7   1   1      120.48      127.51     14.88 o
  -6   1   1       10.70       18.82     11.31 o
  -5   1   1      752.79      751.48     21.75 o
  -4   1   1      515.01      466.77     18.50 o
  -3   1   1     2266.82     2227.74     34.53 o
  -2   1   1      279.61      294.37     10.00 o
  -1   1   1     5167.87     5243.80     57.81 o
   0   1   1      180.48      197.27      7.19 o
   1   1   1      808.91      791.52     16.99 o
   2   1   1      117.84      119.68      8.21 o
   3   1   1       11.73        9.91      3.42 o
   4   1   1     1511.78     1522.30     23.64 o
   5   1   1      938.19     1020.73     30.56 o
   6   1   1      651.78      639.90     21.35 o
   7   1   1        7.03        1.39      9.18 o
   8   1   1       61.42       71.31     19.78 o
   9   1   1       20.75        9.51     13.67 o
  10   1   1       43.63       97.18     32.68 o
 -10   2   1      129.11       95.75     33.54 o
  -9   2   1       26.09       65.65     26.09 o
  -8   2   1       28.43       13.63     11.42 o
  -7   2   1      825.68      784.25     49.34 o
  -6   2   1      747.00      752.80     24.31 o
  -5   2   1     2213.88     2336.69     42.33 o
  -4   2   1      329.15      332.15     14.20 o
  -3   2   1      120.86      110.71     10.28 o
  -2   2   1       81.75       87.83      8.62 o
  -1   2   1     3619.71     3993.45     48.20 o
   0   2   1       18.55       22.38      3.58 o
   1   2   1        5.12       21.32      4.61 o
   2   2   1       43.38       41.18     11.80 o
   3   2   1      952.26      921.01     19.24 o
   4   2   1      372.50      331.64     11.08 o
   5   2   1     1344.09     1400.82     34.36 o
   6   2   1     1065.89     1008.37     81.41 o
   7   2   1        0.72       -4.92      8.80 o
   8   2   1      113.40      137.97     20.83 o
   9   2   1        8.31       -0.98     12.69 o
  10   2   1       87.74       89.40     21.27 o
 -10   3   1      171.15      208.12     41.85 o
  -9   3   1       93.36       54.75     24.94 o
  -8   3   1      470.44      501.38     31.31 o
  -7   3   1      507.49      572.87     30.58 o
  -6   3   1      692.99      644.46     58.34 o
  -5   3   1     3249.79     3429.87     68.71 o
  -4   3   1      126.21      128.12     15.62 o
  -3   3   1      639.60      656.55     22.33 o
  -2   3   1       30.51       29.29      8.26 o
  -1   3   1      127.86       94.93     17.24 o
   0   3   1     3677.53     3765.08     47.04 o
   1   3   1      761.50      812.42     35.40 o
   2   3   1      589.59      618.05     16.08 o
   3   3   1      933.60      995.24     22.21 o
   4   3   1     1767.67     1825.55     40.62 o
   5   3   1      336.05      379.06     14.01 o
   6   3   1      789.15      750.37     33.24 o
   7   3   1        0.07       -9.63      8.94 o
   8   3   1      197.11      249.14     27.24 o
   9   3   1        4.21        1.63     13.07 o
  10   3   1      186.50      197.40     28.53 o
  -9   4   1        1.25       16.34     21.21 o
  -8   4   1      408.83      502.12     44.15 o
  -7   4   1      170.86      168.49     16.06 o
  -6   4   1       63.27       54.25      9.93 o
  -5   4   1     1161.93     1155.56     29.53 o
  -4   4   1       73.41       88.31      9.46 o
  -3   4   1     1223.09     1200.90     38.99 o
  -2   4   1        1.78       -0.74      3.93 o
  -1   4   1     5835.19     5658.84     93.46 o
   0   4   1       12.86       10.43      4.64 o
   1   4   1      469.58      394.45     20.21 o
   2   4   1       36.11       27.72      6.30 o
   3   4   1      579.58      595.98     16.54 o
   4   4   1     3983.79     3997.59     56.80 o
   5   4   1      556.85      547.96     27.97 o
   6   4   1      662.81      688.60     64.07 o
   7   4   1        1.25       -8.36     10.28 o
   8   4   1       78.97       86.86     18.48 o
   9   4   1       87.82       82.67     19.67 o
  -9   5   1        5.81       10.45     17.06 o
  -8   5   1        1.49        3.10     11.91 o
  -7   5   1     1742.21     1675.16     53.39 o
  -6   5   1      306.65      271.51     23.66 o
  -5   5   1     1677.93     1631.04     39.03 o
  -4   5   1      531.49      525.56     19.04 o
  -3   5   1     2304.68     2356.04     80.55 o
  -2   5   1      196.85      183.39     11.71 o
  -1   5   1     4555.38     4785.12     71.94 o
   0   5   1     1450.93     1568.98     28.95 o
   1   5   1     3325.07     3280.81     47.87 o
   2   5   1       93.42      102.08      8.72 o
   3   5   1      597.93      585.48     37.14 o
   4   5   1       50.34       51.79      7.38 o
   5   5   1       67.08       89.25     21.36 o
   6   5   1       83.31       95.16     27.95 o
   7   5   1        6.90       16.04     12.41 o
   8   5   1       82.30       89.26     21.21 o
   9   5   1       19.51        6.79     15.71 o
  -9   6   1       60.78       51.12     54.61 o
  -8   6   1        6.07        1.84     13.29 o
  -7   6   1       55.79       49.38     15.09 o
  -6   6   1       93.87       79.74     17.77 o
  -5   6   1     1003.19      954.61     28.17 o
  -4   6   1       75.12       96.61     11.19 o
  -3   6   1     4561.04     4312.70     78.64 o
  -2   6   1      379.03      425.56     16.39 o
  -1   6   1     2113.73     2026.49     36.46 o
   0   6   1     1238.38     1240.03     37.01 o
   1   6   1     2135.35     2120.85     61.71 o
   2   6   1     2341.29     2381.18     41.39 o
   3   6   1       67.04       50.19      7.96 o
   4   6   1      479.68      502.60     27.81 o
   5   6   1        0.19        1.23     11.04 o
   6   6   1       11.05       17.81     12.44 o
   7   6   1       36.42       20.58     20.35 o
   8   6   1       24.90       26.87     16.11 o
   9   6   1        3.92        4.52     15.89 o
  -9   7   1       36.79       19.89     18.63 o
  -8   7   1        4.17       29.13     16.32 o
  -7   7   1       67.37       61.05     17.43 o
  -6   7   1       68.48       64.91     15.51 o
  -5   7   1      344.18      356.06     19.54 o
  -4   7   1       62.15       60.56     14.21 o
  -3   7   1       39.10       33.69      7.64 o
  -2   7   1       34.26       42.45      9.05 o
  -1   7   1      296.37      257.87     14.15 o
   0   7   1      773.74      746.12     22.05 o
   1   7   1      121.26      135.61     14.33 o
   2   7   1       15.51       12.71      9.21 o
   3   7   1        9.51       -0.90      6.18 o
   4   7   1      944.99      908.94     53.18 o
   5   7   1      408.38      360.08     27.55 o
   6   7   1      160.00      188.00     23.79 o
   7   7   1        2.74       21.18     14.35 o
   8   7   1       21.26       23.61     15.91 o
  -8   8   1       28.02      -15.77     21.50 o
  -7   8   1      516.44      564.43     36.69 o
  -6   8   1      154.75      161.40     22.31 o
  -5   8   1      804.14      866.40     37.35 o
  -4   8   1      256.95      222.83     16.53 o
  -3   8   1      105.58      101.22     11.91 o
  -2   8   1      184.59      191.47     14.12 o
  -1   8   1      357.21      401.10     34.54 o
   0   8   1      801.60      773.05     23.94 o
   1   8   1      258.52      244.18     15.63 o
   2   8   1      154.66      176.47     14.11 o
   3   8   1      123.20      131.69     17.82 o
   4   8   1      459.53      500.93     30.41 o
   5   8   1       16.66       20.29     13.02 o
   6   8   1       87.70       81.54     36.26 o
   7   8   1        1.38       13.13     14.39 o
   8   8   1       79.07       78.74     26.52 o
  -8   9   1       78.37       96.89     34.11 o
  -7   9   1        1.43       31.25     26.95 o
  -6   9   1       48.26       58.19     27.52 o
  -5   9   1      518.66      579.74     34.44 o
  -4   9   1       66.95       26.27     13.02 o
  -3   9   1     1353.74     1290.20     59.37 o
  -2   9   1      209.52      214.34     15.75 o
  -1   9   1      121.10      110.15     12.28 o
   0   9   1      431.81      457.12     20.61 o
   1   9   1      303.16      346.11     22.00 o
   2   9   1      810.31      822.16     27.00 o
   3   9   1       37.02       20.05     12.08 o
   4   9   1     1502.65     1461.14     68.51 o
   5   9   1        6.47       -0.64     12.37 o
   6   9   1      123.91      136.88     22.30 o
   7   9   1      105.58      120.75     23.10 o
  -7  10   1      439.44      362.35     54.18 o
  -6  10   1       25.05       69.09     30.67 o
  -5  10   1      363.99      432.01     52.75 o
  -4  10   1        0.17       -5.16     19.78 o
  -3  10   1       48.60       16.19     11.28 o
  -2  10   1      137.90      135.25     14.33 o
  -1  10   1      157.40      148.93     30.31 o
   0  10   1      306.39      331.59     19.56 o
   1  10   1        5.63        4.22      8.30 o
   2  10   1       73.33      100.56     13.50 o
   3  10   1       86.32      105.86     18.19 o
   4  10   1      409.94      467.70     33.06 o
   5  10   1       54.09       94.26     20.31 o
   6  10   1       87.77      109.03     34.26 o
   7  10   1       65.04       48.77     20.35 o
  -6  11   1       22.43      -10.61     20.93 o
  -5  11   1      355.37      369.51     52.17 o
  -4  11   1       20.00      -10.61     20.07 o
  -3  11   1      235.29      202.10     38.70 o
  -2  11   1      298.78      301.35     26.10 o
  -1  11   1      367.71      392.41     28.49 o
   0  11   1       31.57       49.31     21.50 o
   1  11   1       30.08       36.52     11.29 o
   2  11   1       93.40      102.56     30.53 o
   3  11   1      156.32      167.19     23.27 o
   4  11   1       59.76       51.73     29.10 o
   5  11   1       11.38        9.66     15.39 o
   6  11   1        1.93       -6.85     15.08 o
  -5  12   1       80.01       69.66     34.69 o
  -4  12   1        4.43      -10.32     22.07 o
  -3  12   1      490.29      426.56     52.17 o
  -2  12   1       96.61       65.36     27.23 o
  -1  12   1      303.96      272.24     26.09 o
   0  12   1      193.43      227.23     24.43 o
   1  12   1        0.81       10.84     13.74 o
   2  12   1      180.23      139.89     32.11 o
   3  12   1        5.61       -9.75     18.92 o
   4  12   1      124.32      122.98     32.39 o
   5  12   1        0.07       -6.66     15.26 o
  -4  13   1        7.70       37.84     24.65 o
  -3  13   1       13.86       22.07     26.37 o
  -2  13   1      357.34      385.57     49.59 o
  -1  13   1       77.01       87.15     28.67 o
   0  13   1       97.94      129.82     43.86 o
   1  13   1       10.56       14.91     22.07 o
   2  13   1      282.33      253.70     42.14 o
   3  13   1        0.54      -20.64     21.21 o
   4  13   1       48.75       75.39     31.25 o
  -2  14   1      154.90      194.07     40.99 o
  -1  14   1       23.35       40.71     27.81 o
   0  14   1       30.60       38.10     16.90 o
   1  14   1        3.41       -7.17     18.63 o
   1 -15   2       18.33       -8.31     25.23 o
  -3 -14   2      158.73      143.74     25.28 o
  -2 -14   2       77.95       85.73     20.06 o
  -1 -14   2      410.23      372.38     44.15 o
   0 -14   2       14.13      -13.47     15.19 o
   1 -14   2        0.83       12.62     14.78 o
   2 -14   2       57.60       55.61     29.53 o
   3 -14   2       59.12       75.11     34.40 o
   4 -14   2       25.07       78.55     34.97 o
  -5 -13   2       14.54       -5.24     16.39 o
  -4 -13   2        0.30        4.29     14.69 o
  -3 -13   2      182.48      202.31     27.49 o
  -2 -13   2       64.49       81.69     19.15 o
  -1 -13   2      307.31      353.81     29.48 o
   0 -13   2      270.72      251.46     26.15 o
   1 -13   2       15.24       33.57     15.59 o
   2 -13   2      128.40      126.25     34.11 o
   3 -13   2      226.08      268.79     28.40 o
   4 -13   2      245.86      285.40     34.26 o
   5 -13   2        0.04       14.91     28.67 o
  -6 -12   2        1.37       12.90     17.26 o
  -5 -12   2        7.24       -1.80     15.08 o
  -4 -12   2        0.24        1.23     14.44 o
  -3 -12   2       91.41       63.21     17.93 o
  -2 -12   2       83.58       85.46     18.24 o
  -1 -12   2      230.83      274.13     25.84 o
   0 -12   2       88.42      102.72     14.34 o
   1 -12   2      208.93      230.05     24.31 o
   2 -12   2      321.69      355.67     29.67 o
   3 -12   2      113.38       98.10     19.14 o
   4 -12   2      238.24      262.38     53.46 o
   5 -12   2        3.10       32.79     16.94 o
   6 -12   2       24.08       31.27     17.87 o
  -6 -11   2       10.09       -1.71     14.80 o
  -5 -11   2      102.89      123.73     22.66 o
  -4 -11   2      100.36       77.61     19.15 o
  -3 -11   2      350.96      353.00     29.90 o
  -2 -11   2      232.04      209.04     23.81 o
  -1 -11   2      748.80      825.90     48.59 o
   0 -11   2      211.32      185.48     16.52 o
   1 -11   2       18.13        3.28      9.43 o
   2 -11   2      453.58      434.81     29.63 o
   3 -11   2       66.93       33.54     13.63 o
   4 -11   2      490.01      499.51     34.00 o
   5 -11   2      330.08      264.92     28.90 o
   6 -11   2      381.49      363.31     33.59 o
   7 -11   2        1.22      -11.75     15.37 o
  -7 -10   2      373.25      408.40     37.88 o
  -6 -10   2       11.00      -17.86     12.16 o
  -5 -10   2       17.16       -0.30     17.77 o
  -4 -10   2       14.62       -1.25     18.35 o
  -3 -10   2      534.85      530.58     32.83 o
  -2 -10   2      135.21      152.24     20.46 o
  -1 -10   2        8.53        3.88      7.94 o
   0 -10   2      593.64      566.14     35.47 o
   1 -10   2       88.92      116.34     17.24 o
   2 -10   2      759.14      708.89     40.13 o
   3 -10   2        8.22       -6.03     12.76 o
   4 -10   2      305.49      344.07     28.24 o
   5 -10   2      308.36      325.36     29.78 o
   6 -10   2      238.90      188.26     25.91 o
   7 -10   2       38.49       59.35     25.23 o
  -8  -9   2        0.09      -20.46     14.77 o
  -7  -9   2        0.91       -3.46     26.95 o
  -6  -9   2        9.83       -3.37     12.55 o
  -5  -9   2       23.47       41.23     25.80 o
  -4  -9   2       29.37       47.41     14.49 o
  -3  -9   2      697.70      678.29     33.03 o
  -2  -9   2      444.59      444.86     23.50 o
  -1  -9   2      322.60      308.65     19.71 o
   0  -9   2       98.91       98.03     19.12 o
   1  -9   2      407.02      460.92     19.47 o
   2  -9   2      322.07      322.61     17.20 o
   3  -9   2       31.53       35.94     12.88 o
   4  -9   2      141.31      133.40     19.75 o
   5  -9   2      120.96       94.23     18.48 o
   6  -9   2      228.81      226.31     31.68 o
   7  -9   2      181.40      144.79     24.26 o
   8  -9   2      103.34      140.42     25.45 o
  -8  -8   2       50.92       72.14     20.96 o
  -7  -8   2       71.74      102.09     20.20 o
  -6  -8   2       15.75        3.58     12.04 o
  -5  -8   2      156.19      180.21     22.48 o
  -4  -8   2      319.55      362.57     36.55 o
  -3  -8   2      972.31      921.40     60.63 o
  -2  -8   2      523.77      483.55     19.08 o
  -1  -8   2      585.07      540.31     19.64 o
   0  -8   2       49.61       30.25      9.29 o
   1  -8   2      403.90      455.88     26.98 o
   2  -8   2     1141.11     1115.43     37.71 o
   3  -8   2       39.08       47.36     12.90 o
   4  -8   2      122.58      129.76     18.23 o
   5  -8   2       15.94        8.70     12.35 o
   6  -8   2      579.60      585.19     35.82 o
   7  -8   2       64.12       63.73     23.51 o
   8  -8   2       71.32       77.52     20.11 o
  -9  -7   2       95.08      114.08     24.01 o
  -8  -7   2        8.89        6.55     13.78 o
  -7  -7   2      286.88      263.20     39.27 o
  -6  -7   2        0.29        0.49     12.47 o
  -5  -7   2      315.91      326.07     26.85 o
  -4  -7   2      670.99      655.80     31.40 o
  -3  -7   2     2233.59     2121.11     67.65 o
  -2  -7   2     1084.44     1080.55     25.97 o
  -1  -7   2      124.22      155.17     11.45 o
   0  -7   2    13455.81    14009.35    157.71 o
   1  -7   2       70.98       67.04     12.83 o
   2  -7   2      620.08      620.99     18.88 o
   3  -7   2       46.11       66.41     10.97 o
   4  -7   2      367.55      405.98     30.67 o
   5  -7   2        1.46       -9.47      9.02 o
   6  -7   2      399.80      438.30     30.29 o
   7  -7   2      129.79      119.51     21.26 o
   8  -7   2       68.12       58.38     19.92 o
   9  -7   2        1.01       13.41     17.06 o
  -9  -6   2      161.56      141.84     49.02 o
  -8  -6   2       43.53       21.76     15.25 o
  -7  -6   2        1.51        8.94     12.11 o
  -6  -6   2      422.10      385.21     40.85 o
  -5  -6   2       68.33       56.69     17.92 o
  -4  -6   2      744.24      777.96     39.85 o
  -3  -6   2     1611.11     1644.33     51.15 o
  -2  -6   2      737.58      703.66     18.96 o
  -1  -6   2     3311.52     3295.61     49.10 o
   0  -6   2      317.39      292.91     12.86 o
   1  -6   2     1159.74     1179.10     30.48 o
   2  -6   2     1365.21     1337.70     26.62 o
   3  -6   2       87.99       73.90      7.84 o
   4  -6   2     2788.71     2717.59     62.51 o
   5  -6   2     1044.71     1152.54     40.60 o
   6  -6   2      436.97      439.08     44.15 o
   7  -6   2      708.50      685.49     37.29 o
   8  -6   2       52.33       41.23     16.32 o
   9  -6   2      174.64      147.04     24.84 o
  -9  -5   2      284.79      227.08     29.25 o
  -8  -5   2       30.03       20.63     15.10 o
  -7  -5   2      715.56      780.50     39.02 o
  -6  -5   2      170.64      174.67     20.74 o
  -5  -5   2      179.92      208.08     20.67 o
  -4  -5   2      502.41      488.08     24.72 o
  -3  -5   2       60.81       62.24     11.14 o
  -2  -5   2       11.77       16.16      4.91 o
  -1  -5   2       63.30       91.94     11.27 o
   0  -5   2       59.15       56.82      6.69 o
   1  -5   2     2693.21     2748.27     40.00 o
   2  -5   2     2332.91     2450.81     36.90 o
   3  -5   2        0.34        3.87      8.41 o
   4  -5   2      785.46      732.84     19.47 o
   5  -5   2      709.84      699.14     39.13 o
   6  -5   2      880.46      891.04     37.09 o
   7  -5   2      640.86      654.71     35.57 o
   8  -5   2       75.08       90.43     18.53 o
   9  -5   2       42.24       53.73     19.41 o
  -9  -4   2      324.57      361.61     33.58 o
  -8  -4   2       62.87       41.85     28.38 o
  -7  -4   2      423.21      428.05     30.41 o
  -6  -4   2       64.64       69.79     14.08 o
  -5  -4   2      235.75      217.53     19.85 o
  -4  -4   2       76.61       85.55     12.35 o
  -3  -4   2     1270.53     1276.12     35.17 o
  -2  -4   2      306.92      330.13     10.33 o
  -1  -4   2      233.22      283.39     10.57 o
   0  -4   2    13268.61    13506.42    143.07 o
   1  -4   2     4732.25     4974.95     59.82 o
   2  -4   2     1996.77     1944.46     41.14 o
   3  -4   2      753.12      744.44     16.67 o
   4  -4   2      324.98      307.72     12.65 o
   5  -4   2      431.38      427.39     16.72 o
   6  -4   2      557.68      579.84     29.06 o
   7  -4   2      764.07      715.62     34.56 o
   8  -4   2      150.16       98.70     19.86 o
   9  -4   2       30.13       16.63     22.65 o
  10  -4   2       28.42       84.57     30.10 o
 -10  -3   2        3.18        8.02     26.95 o
  -9  -3   2      228.72      193.46     26.06 o
  -8  -3   2        6.68       -4.99     16.63 o
  -7  -3   2       20.53       20.39     10.84 o
  -6  -3   2      547.61      537.15     28.82 o
  -5  -3   2      181.59      172.29     23.36 o
  -4  -3   2     2313.81     2314.47     52.09 o
  -3  -3   2      103.21      101.32     11.24 o
  -2  -3   2       90.17      101.42      9.83 o
  -1  -3   2     3799.29     3726.25     38.65 o
   0  -3   2    12590.01    13507.78    120.82 o
   1  -3   2     1153.92     1192.85     21.68 o
   2  -3   2     1036.68     1001.47     26.35 o
   3  -3   2      460.69      517.87     13.68 o
   4  -3   2     3668.64     3646.45     51.83 o
   5  -3   2      401.77      424.21     16.63 o
   6  -3   2      545.81      571.46     20.84 o
   7  -3   2      216.27      195.27     21.30 o
   8  -3   2      151.96      146.35     20.77 o
   9  -3   2      204.12      187.77     36.69 o
  10  -3   2        3.88      -20.35     16.91 o
 -10  -2   2        0.33        2.09     13.77 o
  -9  -2   2      178.71      190.48     25.28 o
  -8  -2   2      147.59      167.50     30.24 o
  -7  -2   2      921.94      949.41     39.36 o
  -6  -2   2       60.93       39.89     11.94 o
  -5  -2   2      554.42      506.70     20.37 o
  -4  -2   2     2575.09     2635.23     58.09 o
  -3  -2   2      702.45      709.47     23.80 o
  -2  -2   2     7828.14     7804.92    110.37 o
  -1  -2   2        0.80        4.42      2.93 o
   0  -2   2     6410.03     6850.77     63.55 o
   1  -2   2       27.76       25.33      4.34 o
   2  -2   2      158.04      145.29      8.16 o
   3  -2   2      174.11      197.02      7.96 o
   4  -2   2       10.33        9.56      4.67 o
   5  -2   2        4.42       -6.76      4.51 o
   6  -2   2      753.64      764.87     23.95 o
   7  -2   2       61.98       81.24     11.80 o
   8  -2   2      239.11      349.45     42.71 o
   9  -2   2       66.67      124.13     32.39 o
  10  -2   2        0.03       -7.74     20.07 o
 -10  -1   2        2.83       -1.69     21.79 o
  -9  -1   2      152.87      175.97     30.53 o
  -8  -1   2       59.72       39.83     16.91 o
  -7  -1   2       80.61      100.73     16.73 o
  -6  -1   2      101.43      112.84     31.25 o
  -5  -1   2     1336.77     1251.49     27.40 o
  -4  -1   2     3517.90     3580.85     50.56 o
  -3  -1   2     7379.27     7713.87     88.67 o
  -2  -1   2    14006.60    14183.86    148.02 o
  -1  -1   2     1268.33     1259.41     18.72 o
   0  -1   2    17415.94    17980.66    180.51 o
   1  -1   2     2106.19     2027.61     39.70 o
   2  -1   2     9084.32     8687.86     81.48 o
   3  -1   2     1847.20     1805.88     25.43 o
   4  -1   2      147.11      124.87      8.98 o
   5  -1   2      131.49      154.14     15.59 o
   6  -1   2      673.48      674.00     22.40 o
   7  -1   2      287.14      311.14     18.24 o
   8  -1   2        8.14        8.89     18.06 o
   9  -1   2       56.78       49.59     23.79 o
  10  -1   2        0.11        4.01     20.35 o
 -10   0   2       43.45       70.69     21.36 o
  -9   0   2      128.08      136.86     45.87 o
  -8   0   2      103.10      112.87     18.19 o
  -7   0   2       42.15       30.24     12.16 o
  -6   0   2      220.58      255.56     15.33 o
  -5   0   2      498.95      534.90     18.98 o
  -4   0   2     4279.71     4308.50     59.29 o
  -3   0   2       39.39       45.65     10.29 o
  -2   0   2      920.61      903.74     17.57 o
  -1   0   2      113.13      102.98      6.30 o
   0   0   2        6.04       41.57      6.02 o
   1   0   2      194.07      203.76     16.20 o
   2   0   2       63.44       71.01      7.49 o
   3   0   2     1148.53     1136.80     21.99 o
   4   0   2     1623.98     1650.31     32.27 o
   5   0   2       16.45       19.24      6.12 o
   6   0   2      593.05      609.61     46.11 o
   7   0   2      253.63      272.34     22.89 o
   8   0   2       12.49       24.52     12.57 o
   9   0   2       29.62        9.46     20.35 o
 -10   1   2       12.14       38.13     25.23 o
  -9   1   2      134.36      140.35     29.53 o
  -8   1   2      178.56      168.87     56.04 o
  -7   1   2      659.05      655.99     24.32 o
  -6   1   2      130.82      152.33     12.99 o
  -5   1   2       74.14       71.99      9.46 o
  -4   1   2      155.85      114.08      9.63 o
  -3   1   2      836.24      870.80     20.12 o
  -2   1   2       76.96      114.40      8.18 o
  -1   1   2      296.66      309.87     13.04 o
   0   1   2     4853.54     4915.97     69.62 o
   1   1   2      348.34      356.28     11.97 o
   2   1   2     2549.84     2530.97     44.48 o
   3   1   2       32.99       37.37      5.90 o
   4   1   2       40.13       33.57      5.27 o
   5   1   2     1422.59     1395.52     25.26 o
   6   1   2      620.87      655.42     29.09 o
   7   1   2      317.57      365.79     26.53 o
   8   1   2       37.24       33.67     13.37 o
   9   1   2        1.16        7.10     12.95 o
  10   1   2        9.56       16.91     23.22 o
 -10   2   2        7.84       -2.87     19.21 o
  -9   2   2      207.76      327.66     44.43 o
  -8   2   2       52.21       41.83     13.78 o
  -7   2   2       88.80      109.25     14.53 o
  -6   2   2     1092.15     1103.54     30.22 o
  -5   2   2       59.91       55.33      9.73 o
  -4   2   2      103.91      107.64      9.71 o
  -3   2   2      497.28      487.61     15.23 o
  -2   2   2      618.05      735.08     16.61 o
  -1   2   2       72.18       62.94      8.10 o
   0   2   2     4287.94     4404.15     74.96 o
   1   2   2     3338.86     3178.09     51.06 o
   2   2   2      165.71      162.57     11.01 o
   3   2   2     1528.51     1458.80     27.06 o
   4   2   2      955.86      979.73     23.24 o
   5   2   2     1901.64     1827.55     29.83 o
   6   2   2      348.16      386.92     25.35 o
   7   2   2      688.93      632.55     33.14 o
   8   2   2        8.78       -8.59     10.72 o
   9   2   2        9.60        2.51     12.44 o
  10   2   2        5.77       11.75     22.65 o
 -10   3   2       53.73       80.27     30.39 o
  -9   3   2      240.04      195.22     36.69 o
  -8   3   2       67.96       64.84     12.99 o
  -7   3   2      112.42       87.05     13.01 o
  -6   3   2     1453.70     1433.59     35.36 o
  -5   3   2        2.46        3.85      6.56 o
  -4   3   2      108.83      103.35     10.06 o
  -3   3   2       87.09       95.87      8.55 o
  -2   3   2     1194.90     1115.45     22.22 o
  -1   3   2      253.83      253.09      9.45 o
   0   3   2     4132.82     4202.57     62.04 o
   1   3   2      379.55      348.72     11.47 o
   2   3   2      517.47      529.14     14.99 o
   3   3   2     2193.29     2208.31     36.56 o
   4   3   2      288.22      310.90     13.83 o
   5   3   2      854.58      842.92     18.91 o
   6   3   2       56.07       38.52     12.87 o
   7   3   2      152.83      179.79     22.18 o
   8   3   2       11.22       -6.53     11.95 o
   9   3   2        5.78       28.14     16.59 o
  -9   4   2      160.46      137.31     33.25 o
  -8   4   2       97.00      115.08     19.24 o
  -7   4   2      321.54      341.01     20.87 o
  -6   4   2     1209.22     1182.21     35.61 o
  -5   4   2      372.06      390.29     18.56 o
  -4   4   2     1468.81     1479.68     37.07 o
  -3   4   2      124.78      114.40      9.64 o
  -2   4   2     5350.40     5380.86     79.29 o
  -1   4   2      333.92      342.71     11.88 o
   0   4   2     2255.72     2272.76     34.88 o
   1   4   2     1749.41     1674.00     29.26 o
   2   4   2      178.89      160.51     10.14 o
   3   4   2       53.76       36.31     10.86 o
   4   4   2       39.76       47.71      7.51 o
   5   4   2      464.07      457.73     26.64 o
   6   4   2      126.91      128.12     27.81 o
   7   4   2      179.65      200.83     23.71 o
   8   4   2        0.11      -16.42     10.95 o
   9   4   2        9.30       26.91     17.49 o
  -9   5   2        3.08        2.29     20.93 o
  -8   5   2        1.41        4.52     13.34 o
  -7   5   2        0.48       -2.43     11.35 o
  -6   5   2     1561.27     1648.26     49.86 o
  -5   5   2      199.76      202.75     19.41 o
  -4   5   2     2896.02     2911.92     50.37 o
  -3   5   2      182.03      210.46     12.72 o
  -2   5   2     1752.93     1724.64     36.88 o
  -1   5   2      230.47      243.87     11.80 o
   0   5   2     3577.95     3619.46     71.15 o
   1   5   2     3241.54     3196.38     47.73 o
   2   5   2        3.76       -3.68      4.40 o
   3   5   2      268.07      234.97     13.04 o
   4   5   2      150.98      152.63     12.13 o
   5   5   2      345.75      313.16     28.81 o
   6   5   2       19.96       16.46     12.12 o
   7   5   2       84.62      102.26     19.21 o
   8   5   2       15.99       28.71     15.69 o
   9   5   2        5.17        7.09     15.36 o
  -9   6   2        1.98        2.89     15.25 o
  -8   6   2       76.70       72.91     18.82 o
  -7   6   2      104.85       72.74     17.73 o
  -6   6   2      122.50      155.30     15.77 o
  -5   6   2        0.21        1.99      6.29 o
  -4   6   2       98.57      101.98     11.48 o
  -3   6   2        1.07        7.65      6.27 o
  -2   6   2     4769.08     4709.68     66.71 o
  -1   6   2      804.41      789.91     21.38 o
   0   6   2      409.56      404.42     15.90 o
   1   6   2      324.35      351.86     15.38 o
   2   6   2      419.21      453.01     34.24 o
   3   6   2       92.70       91.71     12.29 o
   4   6   2        2.86        7.37      9.03 o
   5   6   2      574.55      607.42     32.03 o
   6   6   2       81.55      122.48     32.54 o
   7   6   2        7.40       24.74     18.20 o
   8   6   2       14.79       18.23     14.53 o
   9   6   2        5.02       15.62     15.88 o
  -8   7   2       24.36       52.75     26.95 o
  -7   7   2      157.81      187.14     23.96 o
  -6   7   2      226.60      234.66     23.90 o
  -5   7   2        0.68        8.76      9.77 o
  -4   7   2      393.84      386.32     24.38 o
  -3   7   2       41.37       39.86      8.88 o
  -2   7   2      797.41      782.37     23.46 o
  -1   7   2      292.64      260.21     14.52 o
   0   7   2       20.68       25.83      8.17 o
   1   7   2     1694.36     1714.72     35.86 o
   2   7   2        7.64        8.67      6.10 o
   3   7   2      220.07      231.82     15.03 o
   4   7   2       26.57       21.72     11.24 o
   5   7   2      299.20      275.17     25.48 o
   6   7   2       77.85       97.40     18.93 o
   7   7   2       80.89       74.36     18.44 o
   8   7   2        2.46        4.58     14.96 o
  -8   8   2      157.03      243.95     44.15 o
  -7   8   2      100.51       95.46     31.53 o
  -6   8   2      355.97      394.74     48.16 o
  -5   8   2        1.17       26.09     22.36 o
  -4   8   2      414.09      405.79     26.18 o
  -3   8   2       40.28       33.71      9.38 o
  -2   8   2      217.98      252.14     15.86 o
  -1   8   2      371.90      401.76     18.24 o
   0   8   2      293.75      320.76     17.00 o
   1   8   2      893.30      860.09     26.19 o
   2   8   2       61.37       94.90     15.07 o
   3   8   2     1353.64     1301.36     51.31 o
   4   8   2       71.14       59.17     14.78 o
   5   8   2     1100.32     1098.37     44.28 o
   6   8   2        1.50       -0.39     25.37 o
   7   8   2       99.72       55.73     19.92 o
   8   8   2       18.89       35.53     18.85 o
  -7   9   2       34.37       23.22     25.51 o
  -6   9   2      109.23      131.58     34.11 o
  -5   9   2      130.47      174.01     37.55 o
  -4   9   2       17.76        6.39      9.15 o
  -3   9   2       73.45       82.54     16.80 o
  -2   9   2      660.80      642.75     32.16 o
  -1   9   2       11.41        7.22     10.32 o
   0   9   2      709.85      666.00     26.50 o
   1   9   2      501.53      533.81     26.68 o
   2   9   2       79.29       70.63     14.48 o
   3   9   2      437.26      438.52     31.10 o
   4   9   2        0.18       -2.56     11.24 o
   5   9   2      888.21      859.42     42.00 o
   6   9   2       55.84       31.31     15.89 o
   7   9   2       37.31       47.45     18.13 o
  -7  10   2       87.79      122.41     38.13 o
  -6  10   2      380.82      348.30     51.89 o
  -5  10   2      196.18      161.11     38.13 o
  -4  10   2      393.83      315.62     45.58 o
  -3  10   2       14.86       19.41     12.56 o
  -2  10   2      171.79      183.07     21.90 o
  -1  10   2       50.79       56.55     14.67 o
   0  10   2      445.96      445.52     38.41 o
   1  10   2      142.80      203.90     22.25 o
   2  10   2        2.16       -6.00      6.27 o
   3  10   2      128.89      131.79     20.26 o
   4  10   2        0.08        3.75     13.22 o
   5  10   2      121.67      104.87     20.89 o
   6  10   2        3.54        3.41     24.65 o
  -6  11   2      220.26      251.69     48.73 o
  -5  11   2       75.09      102.05     32.68 o
  -4  11   2       83.98       79.12     29.81 o
  -3  11   2        2.58       11.18     18.92 o
  -2  11   2      352.69      414.18     30.64 o
  -1  11   2      321.56      305.46     46.30 o
   0  11   2      113.58       75.55     18.63 o
   1  11   2       15.93       13.04     12.77 o
   2  11   2        0.08       21.21     20.93 o
   3  11   2       87.55       41.85     25.80 o
   4  11   2       29.31       19.49     23.79 o
   5  11   2       90.96       93.45     32.68 o
   6  11   2        6.65       -0.70     14.96 o
  -5  12   2       11.33        5.45     24.94 o
  -4  12   2       54.72       41.85     29.81 o
  -3  12   2      126.55      161.39     38.99 o
  -2  12   2      301.21      307.64     28.89 o
  -1  12   2      282.07      355.21     29.87 o
   0  12   2       44.16       30.15     19.92 o
   1  12   2       62.39       28.60     15.28 o
   2  12   2        1.22       10.89     21.50 o
   3  12   2       67.94       80.55     30.96 o
   4  12   2        1.81       13.47     23.22 o
  -3  13   2       13.12       22.93     25.51 o
  -2  13   2       63.44       83.71     31.53 o
  -1  13   2      211.89      209.10     26.67 o
   0  13   2       33.17       12.13     14.20 o
   1  13   2       30.84       17.49     21.50 o
   2  13   2        7.15       13.19     23.79 o
   3  13   2      172.66      160.53     39.27 o
  -1 -15   3        0.62        7.45     22.36 o
   0 -15   3       14.44       -6.02     18.06 o
   1 -15   3      133.46      127.43     24.37 o
  -3 -14   3        3.86       11.40     16.40 o
  -2 -14   3       45.12       91.70     20.96 o
  -1 -14   3      404.26      373.24     46.44 o
   0 -14   3      635.00      578.49     52.17 o
   1 -14   3       28.83       48.59     34.83 o
   2 -14   3       46.40       51.86     17.97 o
   3 -14   3       99.29       68.84     19.90 o
   4 -14   3       40.53       45.41     21.21 o
  -5 -13   3       31.06       25.70     22.22 o
  -4 -13   3        3.64        0.17     15.71 o
  -3 -13   3        2.02       -6.80     17.63 o
  -2 -13   3       77.81       72.94     19.56 o
  -1 -13   3        4.57      -12.31     11.45 o
   0 -13   3      215.52      217.33     30.10 o
   1 -13   3       88.38      131.81     40.28 o
   2 -13   3       57.91       32.88     15.57 o
   3 -13   3      368.56      414.50     51.17 o
   4 -13   3      156.21      111.31     22.71 o
   5 -13   3      111.55      132.39     46.44 o
  -6 -12   3      142.52      107.05     24.43 o
  -5 -12   3        7.53       -1.42     15.48 o
  -4 -12   3       31.56       20.78     15.01 o
  -3 -12   3        6.68       17.52     14.64 o
  -2 -12   3       38.06       34.24     32.25 o
  -1 -12   3       83.60       81.75     19.49 o
   0 -12   3       18.03       15.19     13.13 o
   1 -12   3      115.71      147.31     21.38 o
   2 -12   3       55.31       69.56     17.28 o
   3 -12   3      631.36      655.81     55.90 o
   4 -12   3        6.53       22.88     22.65 o
   5 -12   3      167.69      230.49     63.64 o
   6 -12   3        0.15       -0.68     14.85 o
  -7 -11   3        1.23       -1.36     16.36 o
  -6 -11   3      147.07      156.90     25.33 o
  -5 -11   3       11.84       10.67     13.56 o
  -4 -11   3      138.96      145.68     23.01 o
  -3 -11   3       19.88       21.50     14.28 o
  -2 -11   3       22.59       51.46     15.61 o
  -1 -11   3      780.20      795.67     27.94 o
   0 -11   3      424.50      407.52     21.84 o
   1 -11   3       11.21       20.93     12.25 o
   2 -11   3      214.29      198.02     23.10 o
   3 -11   3      995.68      976.28     42.44 o
   4 -11   3       27.17        8.44     16.91 o
   5 -11   3      183.72      171.13     24.04 o
   6 -11   3      361.29      400.31     35.37 o
   7 -11   3      205.39      230.26     30.81 o
  -7 -10   3      108.20       95.36     23.10 o
  -6 -10   3      242.67      275.09     43.86 o
  -5 -10   3        2.57       -4.01     12.16 o
  -4 -10   3      139.83      167.50     39.27 o
  -3 -10   3       31.99       32.70     14.91 o
  -2 -10   3      124.51      154.29     24.65 o
  -1 -10   3        9.36       20.18     11.26 o
   0 -10   3      359.89      355.66     19.34 o
   1 -10   3      645.59      627.66     23.49 o
   2 -10   3        4.69       14.18     11.26 o
   3 -10   3      824.09      822.49     98.76 o
   4 -10   3       46.27       18.38     22.93 o
   5 -10   3        2.02       -7.31     11.26 o
   6 -10   3        8.17       14.45     15.08 o
   7 -10   3      206.51      178.31     27.58 o
  -8  -9   3      211.86      174.20     32.11 o
  -7  -9   3       28.57        8.19     19.49 o
  -6  -9   3       86.35      102.07     20.26 o
  -5  -9   3        0.28       -9.41      9.29 o
  -4  -9   3      205.29      159.65     21.78 o
  -3  -9   3      405.82      450.31     29.37 o
  -2  -9   3      160.49      168.34     14.03 o
  -1  -9   3      376.37      422.40     19.74 o
   0  -9   3       42.77       57.64      9.76 o
   1  -9   3      495.86      514.97     20.15 o
   2  -9   3       22.87       18.49     10.14 o
   3  -9   3       55.79       78.40     15.42 o
   4  -9   3      149.43      151.22     26.09 o
   5  -9   3       48.63       69.38     16.46 o
   6  -9   3       64.11       38.23     15.57 o
   7  -9   3      198.97      191.55     26.69 o
   8  -9   3        3.66       37.22     23.51 o
  -8  -8   3       45.27       26.37     17.64 o
  -7  -8   3       19.94       38.10     20.50 o
  -6  -8   3      212.43      225.71     27.23 o
  -5  -8   3       66.13       74.05     16.56 o
  -4  -8   3      732.90      826.60     36.38 o
  -3  -8   3     1465.58     1419.64     45.71 o
  -2  -8   3      378.14      390.38     17.45 o
  -1  -8   3     2177.60     2115.92     87.83 o
   0  -8   3       42.03       42.03     11.66 o
   1  -8   3      147.90      119.85     11.68 o
   2  -8   3     1163.25     1276.40     36.93 o
   3  -8   3      519.02      474.52     53.03 o
   4  -8   3      155.55      152.61     19.26 o
   5  -8   3       73.71       85.34     16.82 o
   6  -8   3        3.00       -6.03     11.33 o
   7  -8   3      262.15      257.46     28.73 o
   8  -8   3       63.99       55.58     18.85 o
  -9  -7   3        1.12      -16.34     16.77 o
  -8  -7   3       95.60      132.27     23.75 o
  -7  -7   3       53.73       42.16     15.69 o
  -6  -7   3      505.25      487.47     61.49 o
  -5  -7   3      204.08      198.76     22.77 o
  -4  -7   3      356.41      377.42     26.04 o
  -3  -7   3     1141.94     1173.29     39.22 o
  -2  -7   3      451.44      466.50     22.86 o
  -1  -7   3      357.18      308.87     14.67 o
   0  -7   3       15.79        9.69     12.22 o
   1  -7   3    10100.94    10781.35    125.48 o
   2  -7   3      441.23      454.64     25.81 o
   3  -7   3     1889.94     1800.18     48.63 o
   4  -7   3        7.24        3.06      8.88 o
   5  -7   3      179.06      176.84     20.92 o
   6  -7   3        2.38       -8.39     10.60 o
   7  -7   3       67.78       54.27     17.29 o
   8  -7   3      251.26      240.51     28.73 o
   9  -7   3        1.16       -6.66     16.04 o
  -9  -6   3        0.60        9.58     15.48 o
  -8  -6   3      768.85      701.62     43.17 o
  -7  -6   3      179.44      180.13     35.98 o
  -6  -6   3      354.45      342.98     28.36 o
  -5  -6   3      167.34      137.23     30.53 o
  -4  -6   3      319.50      336.79     49.16 o
  -3  -6   3     1698.77     1785.17     30.86 o
  -2  -6   3       13.75        8.25      8.30 o
  -1  -6   3      155.97      141.19      9.99 o
   0  -6   3       38.84       45.50     12.05 o
   1  -6   3     1810.86     1880.35     32.47 o
   2  -6   3      465.40      495.65     22.23 o
   3  -6   3     1711.95     1642.03     28.12 o
   4  -6   3      548.88      566.67     27.20 o
   5  -6   3      387.70      375.83     26.95 o
   6  -6   3      306.59      331.76     65.93 o
   7  -6   3       26.19       30.11     14.62 o
   8  -6   3       87.07      112.32     21.79 o
   9  -6   3        3.60       27.88     16.92 o
  -9  -5   3        2.53       21.84     16.59 o
  -8  -5   3      111.11       98.33     32.82 o
  -7  -5   3       46.43       40.59     33.25 o
  -6  -5   3      449.21      467.07     30.19 o
  -5  -5   3      112.77       99.06     15.70 o
  -4  -5   3      198.92      228.77     18.95 o
  -3  -5   3      327.08      302.45     19.24 o
  -2  -5   3      105.17      153.63     15.87 o
  -1  -5   3       24.32       12.37      4.88 o
   0  -5   3      356.59      365.63     12.75 o
   1  -5   3     2521.05     2506.44     36.97 o
   2  -5   3      473.75      536.22     32.68 o
   3  -5   3     2182.78     2288.27     51.49 o
   4  -5   3      404.71      408.38     23.72 o
   5  -5   3      242.31      281.72     22.07 o
   6  -5   3      461.44      462.40     46.44 o
   7  -5   3       82.38       71.41     16.62 o
   8  -5   3      156.01      188.37     35.26 o
   9  -5   3       35.89        8.79     14.65 o
  -9  -4   3       60.54       51.68     26.80 o
  -8  -4   3      136.37      203.10     31.39 o
  -7  -4   3        4.42       -2.15     14.62 o
  -6  -4   3      474.72      482.81     29.70 o
  -5  -4   3       89.62       87.28     14.37 o
  -4  -4   3      217.32      250.74     19.15 o
  -3  -4   3       86.29       76.44     11.13 o
  -2  -4   3       11.17       33.65      5.35 o
  -1  -4   3      728.71      698.97     13.71 o
   0  -4   3        4.36        7.29      3.58 o
   1  -4   3     5682.43     5858.84     59.93 o
   2  -4   3      501.76      508.85     16.10 o
   3  -4   3     3009.67     2972.91     58.46 o
   4  -4   3      287.05      284.69     16.82 o
   5  -4   3      118.39      116.73     15.40 o
   6  -4   3      408.21      429.18     27.05 o
   7  -4   3       75.32       64.82     15.66 o
   8  -4   3      148.87      125.09     36.12 o
   9  -4   3        8.84        9.17     21.50 o
 -10  -3   3       45.18       32.97     16.97 o
  -9  -3   3        0.17       -4.67     12.90 o
  -8  -3   3      603.86      537.91     40.56 o
  -7  -3   3       47.27       20.61     12.14 o
  -6  -3   3      695.98      616.97     30.00 o
  -5  -3   3        2.08       -0.57      7.58 o
  -4  -3   3     1582.84     1559.67     41.96 o
  -3  -3   3     5217.79     5242.80     87.26 o
  -2  -3   3      118.07      112.34      6.78 o
  -1  -3   3     5986.43     5919.76     58.55 o
   0  -3   3     5952.26     6137.24     60.46 o
   1  -3   3      951.69      905.48     19.30 o
   2  -3   3        3.53        8.56      7.76 o
   3  -3   3      658.16      634.36     13.11 o
   4  -3   3      651.82      683.32     16.08 o
   5  -3   3       29.75       24.72      6.47 o
   6  -3   3       64.28       87.43     14.69 o
   7  -3   3      151.05      144.96     19.38 o
   8  -3   3       86.55       59.94     23.94 o
   9  -3   3        1.04       10.03     20.07 o
  10  -3   3       45.37       59.34     28.95 o
 -10  -2   3       44.71       26.19     17.54 o
  -9  -2   3       14.16        1.61     12.94 o
  -8  -2   3      107.28      135.60     20.85 o
  -7  -2   3      362.56      402.81     43.29 o
  -6  -2   3     1330.45     1304.04     43.58 o
  -5  -2   3      518.12      504.55     16.53 o
  -4  -2   3     3140.96     3185.01     46.22 o
  -3  -2   3     9065.43     8960.43    114.48 o
  -2  -2   3      105.76      122.11      7.05 o
  -1  -2   3     8491.68     8762.13     95.25 o
   0  -2   3        2.70        4.92      6.07 o
   1  -2   3    16956.41    17013.32    174.87 o
   2  -2   3      332.36      317.95     11.97 o
   3  -2   3     1778.56     1773.14     25.69 o
   4  -2   3       99.66      127.69      8.08 o
   5  -2   3       10.65        6.58      4.72 o
   6  -2   3       89.15      113.36     11.79 o
   7  -2   3      111.71      145.88     23.08 o
   8  -2   3      164.65      222.81     23.61 o
   9  -2   3       40.55       75.97     28.38 o
  10  -2   3      101.51      114.09     35.55 o
 -10  -1   3       64.31       84.52     36.26 o
  -9  -1   3       79.91       76.90     18.51 o
  -8  -1   3      148.19      173.26     21.69 o
  -7  -1   3       30.43       19.90     11.75 o
  -6  -1   3      760.10      776.45     53.32 o
  -5  -1   3      558.89      547.71     29.15 o
  -4  -1   3      174.04      135.58      9.79 o
  -3  -1   3    10706.82    11133.92    163.53 o
  -2  -1   3        0.12        0.09      3.93 o
  -1  -1   3     8337.07     8308.71    111.20 o
   0  -1   3      593.79      571.25     15.37 o
   1  -1   3    15593.07    16070.36    165.06 o
   2  -1   3      449.55      431.24     14.64 o
   3  -1   3       12.18       27.97      4.63 o
   4  -1   3      100.50      103.82      7.84 o
   5  -1   3        2.26        1.51      4.47 o
   6  -1   3      668.86      685.13     22.95 o
   7  -1   3      116.95      133.17     13.76 o
   8  -1   3      372.92      387.29     46.15 o
   9  -1   3       66.06       95.17     30.39 o
  10  -1   3       91.28       65.07     30.96 o
 -10   0   3       14.08        6.49     15.54 o
  -9   0   3       17.62        1.52     11.85 o
  -8   0   3      114.55      118.23     18.80 o
  -7   0   3       37.52       30.28     16.34 o
  -6   0   3      317.93      289.14     17.34 o
  -5   0   3       91.01       84.18      9.44 o
  -4   0   3      153.24      166.98     14.76 o
  -3   0   3        5.20       14.76      5.00 o
  -2   0   3      795.71      833.78     17.58 o
  -1   0   3        8.46       12.13      3.52 o
   0   0   3     1001.23     1028.57     17.00 o
   1   0   3    25742.20    26243.77    324.21 o
   2   0   3        1.60        2.61      5.21 o
   3   0   3      191.93      177.24     18.92 o
   4   0   3     2390.59     2379.68     39.25 o
   5   0   3       47.74       62.04      8.64 o
   6   0   3      975.69     1020.72     32.88 o
   7   0   3        1.60        6.65      6.84 o
   8   0   3      172.01      131.87     29.24 o
   9   0   3       15.05       -7.45     16.63 o
  10   0   3        2.18      -11.47     19.49 o
 -10   1   3      135.27      103.77     30.67 o
  -9   1   3       88.83       65.78     17.20 o
  -8   1   3      122.70      121.69     18.75 o
  -7   1   3       20.62       16.35     17.63 o
  -6   1   3       60.31       56.83      9.86 o
  -5   1   3      275.22      227.12     14.11 o
  -4   1   3        0.30        4.14      5.44 o
  -3   1   3     1357.86     1636.36     29.69 o
  -2   1   3      153.42      158.40      8.38 o
  -1   1   3      180.94      177.22     11.44 o
   0   1   3      120.75      129.85      9.63 o
   1   1   3    17268.92    17278.25    178.29 o
   2   1   3      227.31      268.53     10.69 o
   3   1   3     3022.04     2935.18     43.52 o
   4   1   3      607.94      542.68     17.51 o
   5   1   3       34.24       24.34      6.37 o
   6   1   3      300.89      279.18     13.55 o
   7   1   3       28.91       24.61     11.94 o
   8   1   3      180.80      202.45     23.85 o
   9   1   3        1.78       36.69     24.08 o
  10   1   3       42.06       30.67     24.94 o
 -10   2   3      146.56      124.70     32.11 o
  -9   2   3      108.80      106.58     19.23 o
  -8   2   3      268.27      267.89     25.63 o
  -7   2   3        4.53      -11.03      7.35 o
  -6   2   3      181.41      180.91     14.78 o
  -5   2   3      744.78      705.09     26.45 o
  -4   2   3      119.24      118.20     10.56 o
  -3   2   3      927.95      804.28     35.04 o
  -2   2   3      471.59      463.27     13.32 o
  -1   2   3      109.14      164.97     29.24 o
   0   2   3       74.82       78.38      8.89 o
   1   2   3    16134.71    16647.49    173.81 o
   2   2   3     3565.49     3425.33     58.97 o
   3   2   3        8.49       28.96      7.49 o
   4   2   3     2408.59     2402.76     41.18 o
   5   2   3       31.41       25.83      6.19 o
   6   2   3      485.50      506.13     17.67 o
   7   2   3        6.82       18.95     11.86 o
   8   2   3      362.47      384.80     31.28 o
   9   2   3        0.65        1.26     12.40 o
  -9   3   3      179.68      251.41     40.13 o
  -8   3   3      106.97       97.46     18.12 o
  -7   3   3       45.74       52.49     11.79 o
  -6   3   3       35.95       36.75      9.23 o
  -5   3   3     1683.33     1783.63     38.13 o
  -4   3   3      310.31      342.43     19.83 o
  -3   3   3       47.71       87.71      8.41 o
  -2   3   3      179.01      183.23      9.21 o
  -1   3   3      905.00      862.84     28.52 o
   0   3   3        3.41        3.09      3.33 o
   1   3   3     6955.97     6937.93     81.82 o
   2   3   3        3.02        4.60      4.53 o
   3   3   3      532.58      590.59     17.85 o
   4   3   3      635.03      735.21     21.29 o
   5   3   3      211.85      217.88     18.71 o
   6   3   3     1426.73     1469.33     70.81 o
   7   3   3      224.18      240.33     42.00 o
   8   3   3      171.26      176.35     25.08 o
   9   3   3       18.97        0.13     14.37 o
  -9   4   3      103.45       93.74     28.67 o
  -8   4   3       99.00      122.09     15.97 o
  -7   4   3       32.38       49.08     11.47 o
  -6   4   3       21.57       19.32      9.04 o
  -5   4   3     2450.43     2388.42     46.40 o
  -4   4   3        4.55       -5.86      6.25 o
  -3   4   3     1393.87     1286.94     38.90 o
  -2   4   3      356.94      351.76     18.59 o
  -1   4   3     6615.30     6531.25     78.91 o
   0   4   3      417.59      364.55     12.23 o
   1   4   3     2039.88     2146.42     35.23 o
   2   4   3       57.00       40.00      6.62 o
   3   4   3      757.05      742.35     29.62 o
   4   4   3       25.86       21.60      7.01 o
   5   4   3       14.86       28.87     10.92 o
   6   4   3       21.54       39.04     13.02 o
   7   4   3       14.29       20.44     13.28 o
   8   4   3      130.87      116.14     21.44 o
   9   4   3       30.03       31.24     17.99 o
  -8   5   3        7.57       -0.50     16.48 o
  -7   5   3        5.88        1.55      9.02 o
  -6   5   3      167.21      166.44     15.94 o
  -5   5   3      914.96      974.08     43.31 o
  -4   5   3       65.55       76.27      9.99 o
  -3   5   3     2202.56     2080.64     38.94 o
  -2   5   3      585.53      633.07     22.86 o
  -1   5   3     1842.81     1893.73     58.11 o
   0   5   3     1000.68      948.81     21.87 o
   1   5   3      112.78      137.01      9.96 o
   2   5   3       21.04       16.40      5.89 o
   3   5   3       53.57       44.53      8.25 o
   4   5   3      147.34      168.56     12.97 o
   5   5   3       59.39       95.14     16.16 o
   6   5   3       96.20      107.19     18.82 o
   7   5   3        9.38        7.15     12.67 o
   8   5   3      155.04      223.07     28.06 o
   9   5   3        4.69        9.32     16.42 o
  -9   6   3       63.46       36.41     26.66 o
  -8   6   3       52.59       68.23     27.23 o
  -7   6   3      408.68      320.49     41.57 o
  -6   6   3      143.09      136.64     15.39 o
  -5   6   3      162.40      185.71     15.42 o
  -4   6   3        3.13       -8.69      5.80 o
  -3   6   3      341.09      398.59     17.72 o
  -2   6   3      198.87      207.51     12.74 o
  -1   6   3      331.34      379.76     20.96 o
   0   6   3      126.57       98.70     10.36 o
   1   6   3        2.06       10.39      5.98 o
   2   6   3       13.78        2.35      5.92 o
   3   6   3       88.39       89.04     10.78 o
   4   6   3       68.06       89.48     11.32 o
   5   6   3       81.39       99.15     18.20 o
   6   6   3      446.33      454.01     35.12 o
   7   6   3        6.03       -7.45     12.16 o
   8   6   3       51.88       55.54     18.45 o
  -8   7   3       31.72       13.76     23.22 o
  -7   7   3       33.29       60.49     26.09 o
  -6   7   3       23.63       18.66     12.66 o
  -5   7   3      264.15      297.40     25.75 o
  -4   7   3      197.66      209.90     40.28 o
  -3   7   3      368.41      394.76     26.32 o
  -2   7   3      893.07      944.83     30.74 o
  -1   7   3      408.89      445.52     38.77 o
   0   7   3      262.44      243.33     14.08 o
   1   7   3     1318.63     1397.04     32.31 o
   2   7   3      892.56      902.18     26.48 o
   3   7   3       21.61        6.92     13.25 o
   4   7   3      405.64      404.43     26.78 o
   5   7   3        0.54       21.60     13.30 o
   6   7   3      118.59      111.64     20.06 o
   7   7   3        0.34        0.88     21.07 o
   8   7   3       51.99       70.29     20.37 o
  -8   8   3       34.92       22.65     25.51 o
  -7   8   3      202.80      227.61     42.14 o
  -6   8   3       39.31       65.65     25.51 o
  -5   8   3      252.35      272.74     26.24 o
  -4   8   3      315.41      276.24     25.14 o
  -3   8   3       34.23       24.84     13.18 o
  -2   8   3      207.26      180.51     24.65 o
  -1   8   3      757.01      741.38     49.45 o
   0   8   3      776.44      710.98     31.61 o
   1   8   3      406.78      394.91     19.03 o
   2   8   3      663.15      675.95     30.81 o
   3   8   3        2.86       -4.89      7.49 o
   4   8   3      657.54      669.78    117.25 o
   5   8   3       23.81        1.04     12.12 o
   6   8   3      208.69      162.29     24.00 o
   7   8   3       47.75       53.98     19.23 o
  -7   9   3      456.74      453.22     55.61 o
  -6   9   3       59.15       70.23     29.53 o
  -5   9   3      318.99      343.43     46.15 o
  -4   9   3       57.75       95.40     19.07 o
  -3   9   3       30.83       32.72     14.91 o
  -2   9   3      210.62      179.27     20.92 o
  -1   9   3      174.77      214.70     40.99 o
   0   9   3       87.79       84.80     16.91 o
   1   9   3      112.49      135.34     39.13 o
   2   9   3      167.53      170.78     41.85 o
   3   9   3        6.73      -12.92     10.73 o
   4   9   3      180.58      188.38     27.23 o
   5   9   3       41.39       27.26     15.42 o
   6   9   3       94.39       60.52     18.05 o
   7   9   3        4.32       -7.47     13.31 o
  -6  10   3        0.26       10.03     22.65 o
  -5  10   3      335.84      396.46     52.46 o
  -4  10   3       93.25       79.01     41.57 o
  -3  10   3      268.62      258.05     26.79 o
  -2  10   3      255.44      255.78     27.23 o
  -1  10   3       99.26       99.71     24.08 o
   0  10   3      131.55      108.66     22.22 o
   1  10   3      314.15      298.68     25.83 o
   2  10   3        8.21        0.30     12.20 o
   3  10   3        0.54       -1.43     18.06 o
   4  10   3       35.79       36.69     24.94 o
   5  10   3        1.72      -25.51     17.77 o
   6  10   3       14.06       14.91     26.66 o
  -5  11   3      419.77      536.64     61.35 o
  -4  11   3       64.99       36.41     24.65 o
  -3  11   3      114.51      151.53     22.81 o
  -2  11   3      510.86      475.34     43.72 o
  -1  11   3      106.28      103.34     19.61 o
   0  11   3      143.57      140.91     20.96 o
   1  11   3        0.29       -9.56     11.22 o
   2  11   3       17.34        3.44     19.78 o
   3  11   3        0.86      -20.21     13.47 o
   4  11   3       16.19       -2.29     22.93 o
   5  11   3        3.32       10.03     24.94 o
  -4  12   3       23.45      -26.09     22.36 o
  -3  12   3       18.32       17.49     24.65 o
  -2  12   3      255.01      242.76     45.44 o
  -1  12   3      129.98      136.71     34.11 o
   0  12   3      413.23      415.18     32.64 o
   1  12   3       26.51       50.57     16.61 o
   2  12   3       80.97      102.34     30.39 o
   3  12   3        2.59        0.86     22.36 o
   4  12   3       37.48       17.20     24.65 o
  -2  13   3      358.03      424.84     53.89 o
  -1  13   3        4.24       -3.81     14.60 o
   0  13   3      247.72      241.09     28.58 o
   1  13   3        3.91       12.04     20.93 o
  -1 -15   4      176.12      104.92     31.82 o
   0 -15   4        0.63       -6.31     20.07 o
   1 -15   4       16.20       44.39     18.28 o
   2 -15   4       24.55       18.65     16.91 o
  -3 -14   4      173.56      169.26     27.01 o
  -2 -14   4       10.72       24.65     23.22 o
  -1 -14   4       10.83      -16.34     18.06 o
   0 -14   4      353.17      391.59     47.30 o
   1 -14   4       69.95      112.36     21.42 o
   2 -14   4       47.57       65.93     18.58 o
   3 -14   4       82.04       82.21     20.80 o
   4 -14   4       84.62       66.75     20.34 o
  -5 -13   4       51.81       49.42     20.17 o
  -4 -13   4       19.93        0.28     15.86 o
  -3 -13   4      219.39      247.15     29.49 o
  -2 -13   4       56.87       43.14     16.65 o
  -1 -13   4      273.88      368.94     44.72 o
   0 -13   4      114.49      127.14     20.97 o
   1 -13   4       61.18       80.99     18.64 o
   2 -13   4      151.40      168.93     24.07 o
   3 -13   4        6.82        0.03     14.31 o
   4 -13   4      524.68      549.00     39.21 o
   5 -13   4       23.87       13.51     16.66 o
  -6 -12   4        0.63      -15.98     20.64 o
  -5 -12   4      104.85       75.80     20.98 o
  -4 -12   4        3.86       -3.65     13.75 o
  -3 -12   4      228.24      271.05     29.48 o
  -2 -12   4       60.84       59.67     16.88 o
  -1 -12   4      182.47      184.22     22.48 o
   0 -12   4      112.25       93.01     18.48 o
   1 -12   4        3.67       -7.96     11.88 o
   2 -12   4      702.85      753.55     39.34 o
   3 -12   4        4.02      -11.29     12.11 o
   4 -12   4      612.99      601.44     39.39 o
   5 -12   4       45.86       58.38     25.66 o
   6 -12   4       69.52       99.52     22.80 o
  -7 -11   4      164.26      149.67     27.87 o
  -6 -11   4        0.25       -4.79     18.63 o
  -5 -11   4       44.82       38.37     16.56 o
  -4 -11   4       27.80       50.86     17.90 o
  -3 -11   4      555.89      556.00     35.82 o
  -2 -11   4      227.03      278.01     61.35 o
  -1 -11   4       15.57       14.81      9.98 o
   0 -11   4      672.51      736.20     26.91 o
   1 -11   4      451.43      427.32     29.09 o
   2 -11   4       56.97       63.03     15.70 o
   3 -11   4        7.09       -5.77     20.93 o
   4 -11   4      405.04      399.32     32.09 o
   5 -11   4       68.54       60.51     18.38 o
   6 -11   4      198.28      220.24     28.68 o
   7 -11   4      127.77      116.96     25.08 o
  -7 -10   4        1.36       10.18     18.35 o
  -6 -10   4        3.56        4.16     14.19 o
  -5 -10   4       11.02        4.75     12.32 o
  -4 -10   4       20.33       20.26     13.22 o
  -3 -10   4      529.24      581.97     34.75 o
  -2 -10   4      254.53      285.87     25.22 o
  -1 -10   4      647.86      681.67     24.73 o
   0 -10   4       53.94       61.22     10.62 o
   1 -10   4       73.05       73.61     15.51 o
   2 -10   4      408.09      424.48     28.75 o
   3 -10   4        1.37       -4.88     10.71 o
   4 -10   4      951.44      916.54     49.16 o
   5 -10   4       40.75       36.42     17.06 o
   6 -10   4       14.82       26.62     16.91 o
   7 -10   4        6.04        0.72     15.02 o
  -8  -9   4       17.95      -13.01     30.10 o
  -7  -9   4      258.44      345.35     67.51 o
  -6  -9   4        0.56       15.24     13.16 o
  -5  -9   4      181.67      215.54     25.44 o
  -4  -9   4       85.97       91.57     34.54 o
  -3  -9   4      619.66      644.88     38.41 o
  -2  -9   4      958.20     1071.02     39.58 o
  -1  -9   4       90.36      110.13     12.33 o
   0  -9   4      102.13       92.26     12.62 o
   1  -9   4       91.99       72.74     17.21 o
   2  -9   4      617.07      636.06     40.56 o
   3  -9   4      470.70      497.15     30.40 o
   4  -9   4      278.73      265.52     38.27 o
   5  -9   4       60.31       41.60     15.13 o
   6  -9   4       75.50       66.84     20.50 o
   7  -9   4        0.56       -4.22     17.77 o
   8  -9   4      101.52       90.06     22.75 o
  -8  -8   4        2.74       -7.21     15.40 o
  -7  -8   4      199.21      240.12     28.97 o
  -6  -8   4        4.06      -11.75     13.19 o
  -5  -8   4      282.85      299.15     77.69 o
  -4  -8   4      706.57      737.24     34.85 o
  -3  -8   4     3218.21     3288.30     74.18 o
  -2  -8   4     2798.63     2926.80     50.19 o
  -1  -8   4      165.99      181.36     13.30 o
   0  -8   4      644.91      631.51     21.01 o
   1  -8   4      247.74      290.29     14.44 o
   2  -8   4      496.88      443.79     30.24 o
   3  -8   4      161.08      166.63     19.15 o
   4  -8   4      253.31      231.66     28.24 o
   5  -8   4       44.72       37.12     13.58 o
   6  -8   4      133.78      144.71     22.03 o
   7  -8   4       20.00       -3.95     13.15 o
   8  -8   4       30.16       12.30     15.89 o
  -9  -7   4       56.48       74.41     22.79 o
  -8  -7   4       36.13       24.72     15.90 o
  -7  -7   4        3.29        2.37     12.32 o
  -6  -7   4        1.76      -12.81     19.78 o
  -5  -7   4       79.02      106.94     24.65 o
  -4  -7   4      529.74      589.17     30.49 o
  -3  -7   4      373.32      429.22     25.94 o
  -2  -7   4      535.35      549.34     18.62 o
  -1  -7   4      482.37      481.27     17.53 o
   0  -7   4      220.50      195.26     12.07 o
   1  -7   4     3338.29     3477.94     51.82 o
   2  -7   4     3643.99     3868.93     84.01 o
   3  -7   4      953.17      936.60     34.55 o
   4  -7   4     2098.91     2036.95     55.73 o
   5  -7   4      554.47      603.91     80.84 o
   6  -7   4       18.75       14.78     13.47 o
   7  -7   4      141.85       96.64     23.65 o
   8  -7   4        0.40       -4.31     14.41 o
   9  -7   4       48.66       40.60     18.64 o
  -9  -6   4      111.47      108.40     23.58 o
  -8  -6   4      133.90      126.68     23.04 o
  -7  -6   4      106.77      124.19     36.41 o
  -6  -6   4        0.64       -5.78      9.42 o
  -5  -6   4       43.66       26.54     11.22 o
  -4  -6   4        1.74       -9.88      7.38 o
  -3  -6   4       86.35      109.66      8.51 o
  -2  -6   4      239.99      221.29     13.91 o
  -1  -6   4       95.31      113.11      9.47 o
   0  -6   4     2364.41     2183.55     36.74 o
   1  -6   4      102.28      119.36      8.45 o
   2  -6   4     1538.26     1487.29     45.72 o
   3  -6   4        2.75       12.82      8.16 o
   4  -6   4      842.32      775.02     32.12 o
   5  -6   4      621.11      641.86     37.98 o
   6  -6   4       64.26       63.35     15.30 o
   7  -6   4      221.70      250.88     26.64 o
   8  -6   4       36.72       42.72     16.16 o
   9  -6   4       29.50       14.03     15.88 o
  -9  -5   4      104.82       92.97     22.16 o
  -8  -5   4        1.12       11.70     13.80 o
  -7  -5   4        1.38       -5.46     10.78 o
  -6  -5   4       62.58       75.21     16.50 o
  -5  -5   4        6.14       -6.36      7.71 o
  -4  -5   4      130.63      124.28     15.90 o
  -3  -5   4     2514.58     2643.27     39.80 o
  -2  -5   4       68.50       43.34      5.06 o
  -1  -5   4       16.71        9.12      4.05 o
   0  -5   4      123.73      113.60      7.18 o
   1  -5   4      264.07      232.75      8.86 o
   2  -5   4     1676.91     1626.09     40.37 o
   3  -5   4     2106.57     2177.33     51.18 o
   4  -5   4     1974.35     1953.95     50.36 o
   5  -5   4      837.33      819.95     33.69 o
   6  -5   4       76.80       67.44     14.62 o
   7  -5   4      202.55      213.66     25.94 o
   8  -5   4       85.32       80.80     18.42 o
   9  -5   4       21.96       52.87     18.85 o
  -9  -4   4      102.18       87.84     20.76 o
  -8  -4   4      111.67      128.85     21.71 o
  -7  -4   4       29.96       10.87     12.90 o
  -6  -4   4      271.59      227.75     63.07 o
  -5  -4   4       22.63       26.77     16.77 o
  -4  -4   4       64.08       49.66     11.24 o
  -3  -4   4       37.34       47.24     10.04 o
  -2  -4   4      671.02      577.14     14.23 o
  -1  -4   4      130.55      126.95      6.92 o
   0  -4   4      347.67      327.78      9.98 o
   1  -4   4     1154.03     1156.84     21.14 o
   2  -4   4      373.86      365.23     14.44 o
   3  -4   4      166.40      148.70     11.63 o
   4  -4   4     1432.91     1425.48     33.12 o
   5  -4   4       28.33       21.07      9.12 o
   6  -4   4      214.36      223.36     33.83 o
   7  -4   4      219.50      215.65     30.39 o
   8  -4   4       73.84       44.21     15.51 o
   9  -4   4       28.03       13.96     16.31 o
  -9  -3   4      183.29      160.38     24.35 o
  -8  -3   4       68.90       71.24     16.88 o
  -7  -3   4      155.36      177.41     46.87 o
  -6  -3   4     1146.25     1127.55     41.75 o
  -5  -3   4      754.12      698.33     47.73 o
  -4  -3   4     1804.73     1681.56     41.14 o
  -3  -3   4      261.58      289.67     11.19 o
  -2  -3   4     4907.76     4789.19     60.67 o
  -1  -3   4      210.07      207.15      9.77 o
   0  -3   4     1007.64      917.91     25.20 o
   1  -3   4       26.96       38.52      4.51 o
   2  -3   4      550.43      497.34     15.71 o
   3  -3   4      714.59      769.33     15.13 o
   4  -3   4       31.47       30.09      5.13 o
   5  -3   4       20.86       23.57      5.88 o
   6  -3   4      122.29      128.75     25.08 o
   7  -3   4      621.41      641.76     33.42 o
   8  -3   4       22.63       30.61     14.47 o
   9  -3   4      107.89       50.74     25.23 o
 -10  -2   4        1.79        1.98     15.19 o
  -9  -2   4      145.85      119.93     21.62 o
  -8  -2   4       24.73       23.52     15.34 o
  -7  -2   4       78.28       51.57     14.29 o
  -6  -2   4     1378.25     1219.96     42.44 o
  -5  -2   4      815.73      763.52     38.14 o
  -4  -2   4     7195.97     7119.23    124.69 o
  -3  -2   4     2247.44     2313.24     36.76 o
  -2  -2   4     4432.13     4559.33     58.00 o
  -1  -2   4       68.28       76.18      6.68 o
   0  -2   4     1188.73     1152.38     21.17 o
   1  -2   4     2414.88     2284.00     32.95 o
   2  -2   4      649.09      639.47     23.51 o
   3  -2   4       17.66        9.63      3.78 o
   4  -2   4     1036.09     1073.22     21.37 o
   5  -2   4      164.08      188.47     10.96 o
   6  -2   4        1.40       -4.93      6.50 o
   7  -2   4      672.46      664.58     57.91 o
   8  -2   4        7.69        9.01     12.49 o
   9  -2   4       81.32      127.85     34.11 o
  10  -2   4       56.29       28.95     26.95 o
 -10  -1   4       53.11       65.93     19.74 o
  -9  -1   4      105.26       86.89     18.85 o
  -8  -1   4      131.32      155.12     21.58 o
  -7  -1   4        1.83        0.61     10.52 o
  -6  -1   4      466.34      454.38     62.35 o
  -5  -1   4       45.46       30.48      7.36 o
  -4  -1   4      545.39      530.13     17.43 o
  -3  -1   4      140.36      138.29      9.32 o
  -2  -1   4     4685.21     4762.40     74.41 o
  -1  -1   4      466.51      456.19     12.81 o
   0  -1   4       84.12      102.86     12.08 o
   1  -1   4      996.08      965.56     18.74 o
   2  -1   4     4945.33     5070.68     62.57 o
   3  -1   4     1133.66     1136.30     23.64 o
   4  -1   4      307.47      291.76     11.62 o
   5  -1   4      531.94      531.30     19.90 o
   6  -1   4        9.07        5.56      6.91 o
   7  -1   4       13.91        4.34     10.49 o
   8  -1   4        5.76        6.02     17.49 o
   9  -1   4       32.13       59.63     27.23 o
  10  -1   4       39.80       44.43     29.24 o
 -10   0   4       12.21       12.96     14.53 o
  -9   0   4      111.89      119.37     20.82 o
  -8   0   4      183.74      201.96     23.92 o
  -7   0   4        1.16        0.47     10.33 o
  -6   0   4      365.79      373.74     18.76 o
  -5   0   4        0.75        7.11      6.21 o
  -4   0   4     1092.36     1158.52     26.82 o
  -3   0   4       12.92        6.48      3.83 o
  -2   0   4      164.03      128.87      8.19 o
  -1   0   4        0.40        4.80      4.00 o
   0   0   4     3599.41     3524.18     53.24 o
   1   0   4       59.69       54.26      5.65 o
   2   0   4     4086.51     4062.18     53.38 o
   3   0   4      858.82      796.24     25.02 o
   4   0   4       51.21       42.43     13.19 o
   5   0   4      505.93      512.11     18.97 o
   6   0   4      293.41      294.51     19.91 o
   7   0   4      590.95      613.28     24.48 o
   8   0   4        7.10       13.47     18.63 o
   9   0   4       40.72      106.07     31.53 o
  -9   1   4      172.47      153.87     22.93 o
  -8   1   4      241.34      230.14     31.53 o
  -7   1   4        0.79      -13.77      9.18 o
  -6   1   4      207.90      230.60     16.01 o
  -5   1   4        6.88        3.21      6.16 o
  -4   1   4     3235.89     3458.64     67.32 o
  -3   1   4       96.53      116.29      9.33 o
  -2   1   4       71.73       56.89     10.31 o
  -1   1   4       68.16       63.73      9.27 o
   0   1   4      250.72      262.39     13.78 o
   1   1   4     2571.06     2635.27     37.59 o
   2   1   4     3103.39     3014.59     54.73 o
   3   1   4     2431.21     2372.56     41.85 o
   4   1   4      153.05      170.47     14.01 o
   5   1   4     1071.74     1035.09     23.06 o
   6   1   4       28.38       35.85     12.37 o
   7   1   4      392.87      422.78     28.91 o
   8   1   4       31.42       13.64     16.34 o
   9   1   4       23.54       40.42     26.37 o
  -9   2   4      257.17      269.41     31.53 o
  -8   2   4      306.19      350.65     28.01 o
  -7   2   4        1.13       -1.24     10.97 o
  -6   2   4       23.37       29.96      8.88 o
  -5   2   4      171.04      178.64     14.65 o
  -4   2   4     1611.81     1634.42     33.68 o
  -3   2   4      181.80      199.47     11.37 o
  -2   2   4     3793.06     3817.80     51.30 o
  -1   2   4      329.91      357.16     16.92 o
   0   2   4     1153.61     1097.94     40.28 o
   1   2   4     4072.11     4207.28     77.54 o
   2   2   4     2110.65     2124.90     35.34 o
   3   2   4     1491.63     1523.55     30.67 o
   4   2   4      152.16      138.71     14.78 o
   5   2   4     1281.54     1225.62     33.28 o
   6   2   4        1.35        1.72      6.05 o
   7   2   4       26.76       32.22     20.21 o
   8   2   4      148.81      198.66     59.48 o
   9   2   4       24.80       58.77     27.81 o
  -9   3   4       84.27       81.58     22.93 o
  -8   3   4      329.17      382.13     43.00 o
  -7   3   4      549.30      537.76     35.34 o
  -6   3   4     1957.97     1825.20     44.60 o
  -5   3   4       39.15       49.19      9.73 o
  -4   3   4     5034.45     5156.72     73.19 o
  -3   3   4       41.87       49.30      7.91 o
  -2   3   4      830.70      820.37     18.81 o
  -1   3   4       34.30       15.89      6.88 o
   0   3   4     1374.60     1320.05     38.27 o
   1   3   4      740.74      769.72     18.28 o
   2   3   4      417.35      513.83     21.31 o
   3   3   4       16.16       16.09     10.94 o
   4   3   4      133.56      122.04     11.10 o
   5   3   4      179.03      186.13     14.13 o
   6   3   4      174.11      169.26     20.46 o
   7   3   4      450.16      480.50     56.04 o
   8   3   4       47.78       43.07     19.49 o
   9   3   4       45.02       52.65     18.89 o
  -8   4   4      154.16      147.07     22.16 o
  -7   4   4       49.33       49.34     16.88 o
  -6   4   4     1421.88     1392.09     47.09 o
  -5   4   4       60.12       67.72     12.04 o
  -4   4   4     3736.62     3781.02     59.65 o
  -3   4   4      174.15      178.27     19.81 o
  -2   4   4     3242.79     3197.69     46.97 o
  -1   4   4      839.47      830.68     60.20 o
   0   4   4      145.54      124.93      7.58 o
   1   4   4      165.20      177.80     10.19 o
   2   4   4       83.96       82.63      8.51 o
   3   4   4        9.32        6.40      5.65 o
   4   4   4       25.53       11.59      8.08 o
   5   4   4      459.35      454.73     20.24 o
   6   4   4       15.38       13.50     12.05 o
   7   4   4      218.24      283.85     27.42 o
   8   4   4        3.21        3.16     14.76 o
   9   4   4       12.43       22.20     17.38 o
  -8   5   4       11.62       25.23     20.93 o
  -7   5   4       12.04      -13.10     11.42 o
  -6   5   4      139.05      113.21     31.25 o
  -5   5   4       25.62       24.08     12.36 o
  -4   5   4      693.57      679.24     22.68 o
  -3   5   4      130.09      123.07     14.84 o
  -2   5   4      539.31      522.75     16.42 o
  -1   5   4      482.76      500.55     17.49 o
   0   5   4      512.63      504.45     15.60 o
   1   5   4     1510.63     1491.25     30.29 o
   2   5   4       59.10       65.11      8.94 o
   3   5   4       67.55       85.37     13.18 o
   4   5   4       49.16       53.53     11.87 o
   5   5   4      262.41      271.79     35.40 o
   6   5   4       28.34       25.93     13.47 o
   7   5   4       37.98       10.11     13.42 o
   8   5   4       79.15       64.49     19.36 o
  -8   6   4       11.48       31.53     22.93 o
  -7   6   4      301.58      298.37     28.27 o
  -6   6   4      816.15      809.39     38.49 o
  -5   6   4        0.02       -7.66     10.84 o
  -4   6   4      752.08      715.26     54.75 o
  -3   6   4      119.70      100.82     16.24 o
  -2   6   4        2.70        7.12      8.74 o
  -1   6   4      503.10      474.04     48.16 o
   0   6   4      713.37      715.33     20.34 o
   1   6   4      826.95      845.61     45.35 o
   2   6   4        1.00       -3.40      6.11 o
   3   6   4      247.68      286.90     53.03 o
   4   6   4       19.91       24.79      8.57 o
   5   6   4      285.09      338.85     26.37 o
   6   6   4       13.93        7.71     12.75 o
   7   6   4       75.12       84.51     19.47 o
   8   6   4       12.68        2.88     15.69 o
  -8   7   4      123.21       63.64     28.67 o
  -7   7   4       25.12       25.80     22.65 o
  -6   7   4      456.56      437.61     32.16 o
  -5   7   4       10.35       26.06     13.25 o
  -4   7   4      298.06      295.61     25.81 o
  -3   7   4       26.42       14.88     20.21 o
  -2   7   4      709.95      694.66     32.43 o
  -1   7   4      729.62      679.33     32.97 o
   0   7   4      113.84      101.90     15.78 o
   1   7   4     2079.68     2080.70     72.96 o
   2   7   4      363.28      375.21     27.58 o
   3   7   4      712.45      734.08     41.28 o
   4   7   4        9.61       13.75     12.33 o
   5   7   4      749.36      785.70     37.54 o
   6   7   4        6.78        9.66     13.13 o
   7   7   4       42.87       70.76     17.90 o
   8   7   4        0.81       13.84     18.23 o
  -7   8   4        9.23       -9.46     20.93 o
  -6   8   4       96.98      104.63     31.25 o
  -5   8   4       15.66       21.99     13.97 o
  -4   8   4      318.45      310.72     27.46 o
  -3   8   4       18.35       25.73     12.06 o
  -2   8   4      297.56      318.85     77.97 o
  -1   8   4      588.77      565.35     33.40 o
   0   8   4      228.29      205.76     28.95 o
   1   8   4      945.44      842.66     35.86 o
   2   8   4      135.07      131.26     18.12 o
   3   8   4      610.47      559.57     50.74 o
   4   8   4       79.88       93.09     28.52 o
   5   8   4      353.74      328.04     27.90 o
   6   8   4       48.48       40.23     16.31 o
   7   8   4        2.85       -4.48     14.19 o
  -7   9   4        0.70      -13.19     22.93 o
  -6   9   4      164.41       90.87     33.25 o
  -5   9   4        5.31        5.92     13.77 o
  -4   9   4      381.22      389.06     31.50 o
  -3   9   4       16.49      -15.48     10.32 o
  -2   9   4      139.18      157.76     21.30 o
  -1   9   4       52.73       48.04     15.05 o
   0   9   4      240.91      209.85     22.80 o
   1   9   4       70.04       79.92     22.65 o
   2   9   4       14.00        2.37     15.91 o
   3   9   4       51.71       54.75     24.08 o
   4   9   4       19.72       26.66     21.50 o
   5   9   4       71.69       48.73     24.94 o
   6   9   4       14.41       37.55     25.51 o
  -6  10   4      224.22      200.67     42.43 o
  -5  10   4       17.24       11.47     23.51 o
  -4  10   4      431.08      448.69     34.72 o
  -3  10   4        5.50       10.92     13.77 o
  -2  10   4       53.68       76.99     17.77 o
  -1  10   4      162.75      186.61     24.00 o
   0  10   4        3.24       -4.88     10.72 o
   1  10   4      282.41      217.27     43.86 o
   2  10   4        2.84        6.74     12.16 o
   3  10   4        2.11       16.34     20.93 o
   4  10   4       31.40        8.03     22.36 o
   5  10   4       62.91       16.05     24.94 o
   6  10   4        0.25      -24.94     22.36 o
  -5  11   4       81.35       75.11     31.82 o
  -4  11   4      209.07      234.49     45.01 o
  -3  11   4        1.22      -14.35     12.81 o
  -2  11   4       54.73       48.17     16.59 o
  -1  11   4      563.45      546.90     36.74 o
   0  11   4       17.41        5.27     12.33 o
   1  11   4       85.89      108.14     20.17 o
   2  11   4       35.72        7.74     22.07 o
   3  11   4       60.35       71.95     29.53 o
   4  11   4        1.80      -12.90     21.21 o
  -3  12   4       36.21       40.38     19.15 o
  -2  12   4        0.60       -8.86     13.84 o
  -1  12   4       95.21      115.80     21.88 o
   0  12   4       91.24       90.80     19.76 o
   1  12   4      106.20      126.18     22.07 o
   2  12   4        3.32      -15.77     18.06 o
   3  12   4      148.60      119.25     36.41 o
   0  13   4        8.22       11.64     15.40 o
  -1 -15   5      102.57      120.97     34.97 o
   0 -15   5      174.57       99.76     31.53 o
   1 -15   5       36.66       46.96     18.71 o
   2 -15   5       86.57       99.36     23.00 o
  -3 -14   5        1.03       -5.36     20.64 o
  -2 -14   5      243.90      198.09     38.99 o
  -1 -14   5       24.54       36.69     24.08 o
   0 -14   5      139.37      167.99     34.40 o
   1 -14   5      201.34      220.18     51.46 o
   2 -14   5       45.59       44.43     25.94 o
   3 -14   5      131.87      151.23     41.42 o
   4 -14   5       15.37        7.59     16.90 o
  -5 -13   5        4.36       12.12     21.50 o
  -4 -13   5        0.86      -11.95     15.05 o
  -3 -13   5       45.14       44.24     18.04 o
  -2 -13   5      180.58      166.24     24.32 o
  -1 -13   5      158.71      170.85     34.97 o
   0 -13   5      356.45      349.53     86.57 o
   1 -13   5      200.67      234.43     26.83 o
   2 -13   5       16.67       -3.53     13.42 o
   3 -13   5       65.39       61.65     18.73 o
   4 -13   5       38.16       22.89     17.20 o
   5 -13   5      208.36      196.95     29.72 o
  -6 -12   5      104.30      136.60     26.35 o
  -5 -12   5       26.82       -2.16     15.28 o
  -4 -12   5       28.55       68.23     23.08 o
  -3 -12   5       14.02       24.76     15.49 o
  -2 -12   5       56.01       47.00     16.33 o
  -1 -12   5      381.61      396.70     29.22 o
   0 -12   5      158.86      172.26     22.57 o
   1 -12   5      334.40      367.68     29.89 o
   2 -12   5        5.93       22.79     13.58 o
   3 -12   5      718.77      674.77     39.72 o
   4 -12   5        5.92      -17.62     14.05 o
   5 -12   5      319.91      283.18     31.71 o
   6 -12   5      130.16      152.08     26.47 o
  -7 -11   5        0.05       -5.45     19.21 o
  -6 -11   5      176.81      165.89     34.54 o
  -5 -11   5        7.65        1.06     14.05 o
  -4 -11   5       28.58       -5.28     12.95 o
  -3 -11   5       23.04       30.24     14.19 o
  -2 -11   5      285.29      300.70     26.99 o
  -1 -11   5      372.92      392.74     21.88 o
   0 -11   5      139.52      126.41     19.03 o
   1 -11   5      359.07      401.63     29.37 o
   2 -11   5      564.54      519.79     40.56 o
   3 -11   5      290.76      315.79     31.82 o
   4 -11   5       10.60       22.20     32.25 o
   5 -11   5       70.45       54.54     21.21 o
   6 -11   5       27.62       38.19     19.64 o
   7 -11   5       91.05      125.41     26.52 o
  -7 -10   5        0.07       13.69     15.91 o
  -6 -10   5      247.37      286.86     31.46 o
  -5 -10   5       20.39       37.26     16.52 o
  -4 -10   5       10.95        8.07     12.98 o
  -3 -10   5      556.53      551.98     33.96 o
  -2 -10   5      318.59      343.93     33.40 o
  -1 -10   5      268.92      242.23     17.27 o
   0 -10   5       82.42       89.55     12.52 o
   1 -10   5      317.19      337.24     25.84 o
   2 -10   5      562.56      603.70     33.64 o
   3 -10   5      154.22      158.58     21.66 o
   4 -10   5        6.11        7.57     11.91 o
   5 -10   5      338.83      370.83     32.21 o
   6 -10   5      122.59      106.01     22.04 o
   7 -10   5      124.31      162.09     26.45 o
  -8  -9   5       50.77        6.28     22.07 o
  -7  -9   5      107.90      118.22     23.47 o
  -6  -9   5      365.58      358.65     35.26 o
  -5  -9   5       72.63       50.40     35.55 o
  -4  -9   5      344.41      373.25     48.59 o
  -3  -9   5      537.56      539.69     55.47 o
  -2  -9   5      223.08      232.80     22.02 o
  -1  -9   5     1054.19     1116.80     34.04 o
   0  -9   5      247.62      271.63     16.31 o
   1  -9   5      460.76      458.39     27.20 o
   2  -9   5      128.47      109.26     16.73 o
   3  -9   5      474.65      495.76     30.59 o
   4  -9   5       61.80       52.01     18.49 o
   5  -9   5      101.85      113.70     20.78 o
   6  -9   5       88.48       92.19     37.55 o
   7  -9   5      155.17      196.70     45.29 o
   8  -9   5       46.28       62.66     19.70 o
  -8  -8   5      134.72      160.95     27.62 o
  -7  -8   5       80.27       78.68     19.76 o
  -6  -8   5      293.07      310.77     30.30 o
  -5  -8   5       34.82       30.39     31.10 o
  -4  -8   5        5.69        4.54     11.03 o
  -3  -8   5     1005.26      997.29     39.19 o
  -2  -8   5     1194.34     1215.97     29.95 o
  -1  -8   5     1376.94     1301.26     31.04 o
   0  -8   5       69.27       57.35      9.15 o
   1  -8   5     1592.65     1593.37     32.95 o
   2  -8   5       72.48       69.14     14.35 o
   3  -8   5      728.55      665.20     31.82 o
   4  -8   5      194.25      176.48     21.50 o
   5  -8   5       45.83       40.37     24.51 o
   6  -8   5      333.91      409.12     32.11 o
   7  -8   5        9.94      -13.43     13.47 o
   8  -8   5       97.40       66.78     36.55 o
  -8  -7   5      321.25      294.39     43.86 o
  -7  -7   5       95.95       87.02     20.88 o
  -6  -7   5      111.00      154.59     22.09 o
  -5  -7   5       26.32       25.11     24.37 o
  -4  -7   5      137.70      156.49     19.30 o
  -3  -7   5      963.29     1048.01     37.59 o
  -2  -7   5     1143.35     1149.14     32.95 o
  -1  -7   5      647.88      628.84     20.38 o
   0  -7   5      284.49      293.95     20.84 o
   1  -7   5      425.97      423.62     22.62 o
   2  -7   5        3.60       20.38      9.44 o
   3  -7   5      792.36      728.99     31.42 o
   4  -7   5     1137.35     1070.84     39.93 o
   5  -7   5      291.14      310.48     26.55 o
   6  -7   5      385.83      415.11     30.71 o
   7  -7   5       93.62      109.78     20.88 o
   8  -7   5       88.29       83.24     28.09 o
   9  -7   5       20.14       42.25     19.30 o
  -9  -6   5        1.16       -2.49     15.66 o
  -8  -6   5      129.64      142.93     32.25 o
  -7  -6   5       68.15       31.08     22.22 o
  -6  -6   5        4.41       14.62     12.36 o
  -5  -6   5       31.80       50.12     13.47 o
  -4  -6   5       11.31        6.84      9.00 o
  -3  -6   5       23.76       26.12      6.32 o
  -2  -6   5      137.15      147.68      9.42 o
  -1  -6   5      566.29      565.93     16.28 o
   0  -6   5        5.93        5.74      4.47 o
   1  -6   5     3541.66     3563.03     44.89 o
   2  -6   5      326.92      325.26     16.71 o
   3  -6   5     1647.75     1577.90     46.15 o
   4  -6   5      615.09      649.32     29.38 o
   5  -6   5      224.07      208.89     21.53 o
   6  -6   5      161.48      156.82     25.66 o
   7  -6   5      435.39      443.38     32.63 o
   8  -6   5       80.06       87.16     19.96 o
   9  -6   5       26.57       17.80     17.53 o
  -9  -5   5        0.67      -15.12     14.18 o
  -8  -5   5      163.72      161.76     27.38 o
  -7  -5   5        3.96       -1.82     11.49 o
  -6  -5   5       15.66       32.18     13.29 o
  -5  -5   5      125.13      133.19     18.42 o
  -4  -5   5       59.91       66.52     13.06 o
  -3  -5   5     1694.16     1688.50     25.10 o
  -2  -5   5      166.56      162.36      8.32 o
  -1  -5   5        4.73       10.49      4.11 o
   0  -5   5        2.34        0.94      3.68 o
   1  -5   5     2263.42     2283.22     31.84 o
   2  -5   5      111.35       97.04     10.25 o
   3  -5   5      191.69      192.93     13.86 o
   4  -5   5       83.07       66.30     11.20 o
   5  -5   5      344.98      371.40     25.54 o
   6  -5   5      158.97      152.01     20.07 o
   7  -5   5      175.61      201.53     38.99 o
   8  -5   5      584.60      674.74     39.98 o
   9  -5   5       19.87       10.82     14.85 o
  -9  -4   5       12.83       18.92     15.20 o
  -8  -4   5      511.23      432.44     53.75 o
  -7  -4   5        5.82        5.95     11.94 o
  -6  -4   5      391.48      481.65     30.89 o
  -5  -4   5     1387.23     1258.94     79.69 o
  -4  -4   5      474.41      472.47     15.39 o
  -3  -4   5     1899.64     1927.21     59.51 o
  -2  -4   5      462.99      453.16     15.01 o
  -1  -4   5      132.06      131.30     11.15 o
   0  -4   5      243.53      268.15      9.98 o
   1  -4   5      960.14      916.26     17.49 o
   2  -4   5      138.43      114.46     13.36 o
   3  -4   5      292.50      293.61     15.67 o
   4  -4   5        3.81        3.41      6.07 o
   5  -4   5      334.41      341.32     24.10 o
   6  -4   5      350.58      365.94     26.56 o
   7  -4   5       12.40        1.36     12.47 o
   8  -4   5      171.49      174.58     23.71 o
   9  -4   5       11.79        4.05     14.76 o
  -9  -3   5       44.02       52.32     19.92 o
  -8  -3   5      576.44      507.37     34.96 o
  -7  -3   5       64.43       81.51     16.82 o
  -6  -3   5      903.88      872.90     37.08 o
  -5  -3   5     2525.42     2526.63     62.09 o
  -4  -3   5      238.86      242.70     12.43 o
  -3  -3   5     3353.56     3331.23     49.16 o
  -2  -3   5       55.38       64.12      7.36 o
  -1  -3   5     2677.36     2540.03     39.01 o
   0  -3   5      207.66      212.18     11.48 o
   1  -3   5       35.53       16.36      4.59 o
   2  -3   5        3.16        3.34      3.48 o
   3  -3   5      730.08      657.17     14.85 o
   4  -3   5       95.27       87.16      7.29 o
   5  -3   5      320.86      329.75     18.15 o
   6  -3   5       99.81      103.46     13.61 o
   7  -3   5      193.41      192.94     23.36 o
   8  -3   5      188.74      234.94     33.97 o
   9  -3   5        5.93      -11.18     19.78 o
  -9  -2   5       11.00        0.57     13.58 o
  -8  -2   5      218.36      269.10     27.46 o
  -7  -2   5       97.23      110.46     18.73 o
  -6  -2   5      422.16      426.38     27.86 o
  -5  -2   5     1754.53     1686.64     42.80 o
  -4  -2   5        5.24        1.10      5.17 o
  -3  -2   5     6586.38     6764.48     86.62 o
  -2  -2   5        3.16        3.03      4.40 o
  -1  -2   5      518.82      467.76     30.18 o
   0  -2   5       20.40       17.34      5.98 o
   1  -2   5      547.64      468.43     13.85 o
   2  -2   5      281.40      274.23     16.99 o
   3  -2   5      181.02      139.35     14.74 o
   4  -2   5      687.73      725.12     17.71 o
   5  -2   5        0.90        8.20      5.71 o
   6  -2   5      165.59      152.78     14.74 o
   7  -2   5       17.58        4.06     12.92 o
   8  -2   5      558.91      492.52     39.42 o
   9  -2   5        0.34      -28.38     18.92 o
  -9  -1   5       67.98       92.28     20.15 o
  -8  -1   5      126.93      133.65     21.27 o
  -7  -1   5       21.67       33.03     12.95 o
  -6  -1   5       90.01       59.67     13.80 o
  -5  -1   5        3.86        1.78      7.01 o
  -4  -1   5      299.97      305.67     14.65 o
  -3  -1   5      845.14      833.21     26.51 o
  -2  -1   5      205.88      219.89     11.21 o
  -1  -1   5     1254.86     1245.96     23.87 o
   0  -1   5      189.99      183.34      9.24 o
   1  -1   5      189.62      163.16     11.71 o
   2  -1   5      616.60      600.14     16.42 o
   3  -1   5     1679.67     1720.87     46.69 o
   4  -1   5      848.41      879.77     20.19 o
   5  -1   5       16.63       19.71      7.49 o
   6  -1   5      561.33      592.87     19.29 o
   7  -1   5        3.71        8.96      8.76 o
   8  -1   5       14.19       36.69     23.22 o
   9  -1   5        4.38       20.07     23.79 o
  -9   0   5       54.32       21.85     15.60 o
  -8   0   5      157.22      153.80     21.79 o
  -7   0   5       17.28        9.76     11.42 o
  -6   0   5       33.50       32.02      9.32 o
  -5   0   5       13.18       12.87      7.32 o
  -4   0   5       43.10       46.77     10.24 o
  -3   0   5      880.25      895.46     22.27 o
  -2   0   5      468.52      466.62     16.88 o
  -1   0   5      394.63      340.74     15.79 o
   0   0   5     1306.07     1282.90     36.23 o
   1   0   5     3417.63     3536.03     48.27 o
   2   0   5     4696.88     4807.45     78.29 o
   3   0   5        2.84        0.57      3.96 o
   4   0   5      878.70      851.65     29.48 o
   5   0   5      186.05      192.76     11.80 o
   6   0   5        4.00        9.29      6.65 o
   7   0   5      426.55      391.17     26.94 o
   8   0   5       27.11       -6.02     18.06 o
   9   0   5       20.29       17.20     24.08 o
  -9   1   5       75.88       91.16     18.93 o
  -8   1   5       47.75       57.91     16.48 o
  -7   1   5      139.90      149.40     20.36 o
  -6   1   5      121.03      122.25     13.62 o
  -5   1   5      776.82      859.59     32.85 o
  -4   1   5        1.58        2.39      7.61 o
  -3   1   5     1330.56     1344.11     35.66 o
  -2   1   5       60.73       64.29      6.55 o
  -1   1   5     2227.85     2241.87     86.57 o
   0   1   5     1571.88     1551.61     35.65 o
   1   1   5     1773.51     1726.64     29.35 o
   2   1   5     1802.92     1787.71     34.47 o
   3   1   5        2.73        3.33      4.97 o
   4   1   5     1203.11     1253.18     29.28 o
   5   1   5        3.50       12.74      8.42 o
   6   1   5      409.16      454.77     21.22 o
   7   1   5        7.99        3.77     10.82 o
   8   1   5      214.45      194.93     36.12 o
   9   1   5        3.59        8.31     23.22 o
  -9   2   5      192.91      187.01     25.64 o
  -8   2   5      187.00      195.16     24.07 o
  -7   2   5      426.62      512.84     24.53 o
  -6   2   5       87.30      112.15     31.10 o
  -5   2   5      760.67      746.96     41.40 o
  -4   2   5       72.67       86.68     22.19 o
  -3   2   5      967.76      871.81     23.19 o
  -2   2   5      374.78      439.65     12.96 o
  -1   2   5     1994.86     1911.23     44.79 o
   0   2   5        2.70        2.44      5.75 o
   1   2   5      722.61      705.32     26.72 o
   2   2   5      591.57      533.12     16.88 o
   3   2   5       12.08        3.97      4.18 o
   4   2   5      419.45      400.21     25.06 o
   5   2   5       56.59       53.64     12.56 o
   6   2   5      520.26      560.55     19.77 o
   7   2   5        2.92       12.11     12.55 o
   8   2   5       99.74      113.16     21.14 o
   9   2   5       64.76       64.79     26.95 o
  -9   3   5      110.72      118.11     31.53 o
  -8   3   5      169.14      197.80     35.83 o
  -7   3   5       76.52       91.42     18.24 o
  -6   3   5      620.64      577.38     23.74 o
  -5   3   5     2279.05     2232.37    103.77 o
  -4   3   5        3.68       -7.47      8.17 o
  -3   3   5     3034.46     2980.74     47.31 o
  -2   3   5     1242.65     1287.93     67.37 o
  -1   3   5       46.14       19.42     14.33 o
   0   3   5      220.92      268.08     18.13 o
   1   3   5     3965.82     4064.21     55.88 o
   2   3   5     1176.44     1162.07     26.28 o
   3   3   5      257.00      217.55     14.26 o
   4   3   5      110.70      133.78     12.82 o
   5   3   5        0.13        1.48      6.75 o
   6   3   5       95.74      115.50     18.03 o
   7   3   5        1.92       14.83     12.84 o
   8   3   5      100.78      123.57     24.94 o
   9   3   5       37.49       21.21     24.08 o
  -8   4   5       18.75      -10.49     12.64 o
  -7   4   5       95.23       73.70     17.33 o
  -6   4   5       14.76        0.04     11.86 o
  -5   4   5     2162.54     2143.87    118.68 o
  -4   4   5       39.43       46.63     13.27 o
  -3   4   5      278.50      297.51     22.27 o
  -2   4   5      299.52      321.49     21.79 o
  -1   4   5      509.89      454.91     23.71 o
   0   4   5       17.44        9.33     17.49 o
   1   4   5      270.09      250.08     21.04 o
   2   4   5      517.78      417.94     23.52 o
   3   4   5        2.40       -1.61      5.69 o
   4   4   5       51.91       10.07     14.52 o
   5   4   5       27.81       34.10     10.41 o
   6   4   5      375.92      360.21     27.87 o
   7   4   5       25.02        2.65     13.06 o
   8   4   5       92.87      115.27     25.08 o
  -8   5   5        3.28       -7.10     13.62 o
  -7   5   5       24.91       47.79     16.12 o
  -6   5   5       53.09       21.92     13.88 o
  -5   5   5      720.85      678.70     42.57 o
  -4   5   5      208.89      215.95     31.68 o
  -3   5   5       60.30       77.90     15.62 o
  -2   5   5        7.90        1.32      8.71 o
  -1   5   5      177.40      155.47     17.33 o
   0   5   5      270.04      273.86     20.57 o
   1   5   5       68.72       73.15      8.37 o
   2   5   5      753.70      735.03     22.49 o
   3   5   5        7.45       -4.51     13.09 o
   4   5   5      190.90      230.15     20.22 o
   5   5   5        2.82       13.08     11.75 o
   6   5   5      284.54      304.33     27.14 o
   7   5   5        7.36        1.00     13.42 o
   8   5   5        4.44        9.75     30.67 o
  -8   6   5       48.70       30.96     25.51 o
  -7   6   5        1.99        7.11     15.05 o
  -6   6   5       24.07       28.85     15.08 o
  -5   6   5      486.96      545.94     33.85 o
  -4   6   5       70.70       89.02     17.26 o
  -3   6   5      354.25      374.40     27.55 o
  -2   6   5      276.14      274.85     28.38 o
  -1   6   5      872.25      870.62     49.88 o
   0   6   5     1728.47     1685.94    102.05 o
   1   6   5      761.17      784.21     32.48 o
   2   6   5     1304.49     1338.26     80.98 o
   3   6   5      129.68      140.53     13.52 o
   4   6   5      524.76      530.62     22.95 o
   5   6   5       44.28       55.74     14.74 o
   6   6   5      198.69      170.35     22.61 o
   7   6   5        5.98       17.03     14.49 o
   8   6   5       42.62       10.47     16.24 o
  -7   7   5      140.67      160.25     36.12 o
  -6   7   5       91.40       80.26     19.54 o
  -5   7   5      301.90      268.64     73.96 o
  -4   7   5       50.57       43.47     14.78 o
  -3   7   5      470.00      534.28     33.13 o
  -2   7   5      277.02      308.57     25.91 o
  -1   7   5     1011.35      911.09     38.09 o
   0   7   5      397.90      450.05     29.67 o
   1   7   5       38.00       24.93     11.25 o
   2   7   5     1851.45     1768.19     63.93 o
   3   7   5        4.87        0.01     10.11 o
   4   7   5      385.80      409.65     45.87 o
   5   7   5       35.44       30.63     14.39 o
   6   7   5      142.12      136.28     21.97 o
   7   7   5       27.51       56.32     34.40 o
  -7   8   5      166.92      249.40     45.29 o
  -6   8   5        2.89        8.63     19.21 o
  -5   8   5       61.52       84.12     30.82 o
  -4   8   5       37.77       62.06     17.23 o
  -3   8   5      203.19      254.03     26.20 o
  -2   8   5       10.95       15.49     11.85 o
  -1   8   5      458.88      469.03     30.91 o
   0   8   5      472.26      496.16     44.15 o
   1   8   5       12.86       14.83     17.77 o
   2   8   5      429.87      413.96     29.18 o
   3   8   5       53.61       45.20     14.46 o
   4   8   5       46.16       38.13     23.79 o
   5   8   5       82.41       92.02     30.10 o
   6   8   5      166.38      196.37     40.42 o
   7   8   5       12.77        0.00     25.23 o
  -6   9   5        1.75       -8.03     20.64 o
  -5   9   5      272.43      319.91     44.43 o
  -4   9   5      136.55      188.86     24.76 o
  -3   9   5       80.01       83.42     18.80 o
  -2   9   5        3.81       -5.47     12.32 o
  -1   9   5       18.91       24.70     19.21 o
   0   9   5        1.96       -0.52     16.77 o
   1   9   5      141.41      162.96     21.59 o
   2   9   5       20.33       26.37     19.21 o
   3   9   5       23.58       27.81     20.07 o
   4   9   5       69.82       63.93     26.95 o
   5   9   5       11.22        6.59     23.51 o
   6   9   5      110.98       91.16     32.68 o
  -5  10   5      192.05      119.25     34.69 o
  -4  10   5      270.27      250.70     29.37 o
  -3  10   5      174.79      193.06     26.41 o
  -2  10   5       48.47       46.14     16.88 o
  -1  10   5      127.72      108.33     20.53 o
   0  10   5       71.37       89.53     18.21 o
   1  10   5        3.71        1.92     15.91 o
   2  10   5       74.42       49.06     15.59 o
   3  10   5       21.62       18.06     22.07 o
   4  10   5       74.86       58.19     29.53 o
   5  10   5        7.13       17.49     24.94 o
  -4  11   5      171.85      166.69     27.06 o
  -3  11   5        6.12        4.23     15.27 o
  -2  11   5      112.42      130.05     24.37 o
  -1  11   5       23.36       19.99     15.95 o
   0  11   5      303.27      298.95     29.48 o
   1  11   5       66.40       48.81     22.07 o
   2  11   5       74.42       27.52     22.36 o
   3  11   5       12.10       29.24     26.09 o
   4  11   5       26.56       36.12     25.23 o
  -2  12   5      188.79      179.13     27.97 o
  -1  12   5       28.07       11.95     15.51 o
   0  12   5      114.96      142.51     25.66 o
   1  12   5       20.26       10.60     14.89 o
   2  12   5       57.23      101.77     32.68 o
  -1 -15   6       45.44       32.68     26.95 o
   0 -15   6       58.67       91.16     30.39 o
   1 -15   6       29.54       34.11     23.79 o
  -3 -14   6       35.21       91.45     33.25 o
  -2 -14   6        0.52       35.26     26.09 o
  -1 -14   6       83.34      133.59     34.11 o
   0 -14   6      187.46      196.94     37.84 o
   1 -14   6      206.76      237.52     28.75 o
   2 -14   6      453.27      379.39     35.04 o
   3 -14   6      130.87      139.78     25.38 o
   4 -14   6      196.47      181.21     47.59 o
  -5 -13   6      131.50      106.05     24.98 o
  -4 -13   6        7.40       -2.64     15.50 o
  -3 -13   6        0.82       10.03     15.61 o
  -2 -13   6       73.51       36.41     25.51 o
  -1 -13   6        9.21        2.87     20.07 o
   0 -13   6      315.29      364.93     47.01 o
   1 -13   6       11.90        0.75     15.48 o
   2 -13   6      192.98      205.23     35.98 o
   3 -13   6        0.13        3.06     12.64 o
   4 -13   6      288.53      244.08     30.30 o
   5 -13   6        2.38       -7.72     14.71 o
  -6 -12   6        5.38        9.27     16.16 o
  -5 -12   6       94.93      109.32     32.68 o
  -4 -12   6      116.18       86.63     42.28 o
  -3 -12   6       87.72       64.28     22.36 o
  -2 -12   6      163.01      187.70     32.68 o
  -1 -12   6       19.49       20.93     18.63 o
   0 -12   6      341.10      437.36     31.51 o
   1 -12   6        1.04       10.34     12.45 o
   2 -12   6       11.19       17.39     14.19 o
   3 -12   6       12.93       12.50     14.85 o
   4 -12   6      335.39      316.76     32.31 o
   5 -12   6        6.76        5.15     14.90 o
   6 -12   6       75.36       77.27     42.57 o
  -6 -11   6        2.37       -5.62     14.93 o
  -5 -11   6      212.78      183.15     37.70 o
  -4 -11   6        0.54        4.10     13.39 o
  -3 -11   6        4.47       18.95     13.86 o
  -2 -11   6        2.51       12.67     12.95 o
  -1 -11   6        2.93       18.99     12.25 o
   0 -11   6       94.62       88.19     17.23 o
   1 -11   6      364.03      381.26     29.41 o
   2 -11   6      396.02      447.59     48.88 o
   3 -11   6        0.36        2.24     12.16 o
   4 -11   6      530.47      531.40     37.07 o
   5 -11   6        1.10        0.56     13.55 o
   6 -11   6       34.11       35.17     16.46 o
   7 -11   6       46.57       67.30     21.38 o
  -7 -10   6      216.98      215.37     30.58 o
  -6 -10   6      109.30      110.76     22.58 o
  -5 -10   6      409.11      347.04     32.32 o
  -4 -10   6       38.54       18.42     15.05 o
  -3 -10   6       69.78       65.69     16.82 o
  -2 -10   6      458.93      443.88     29.55 o
  -1 -10   6       36.41       42.35     10.28 o
   0 -10   6      200.08      197.45     30.39 o
   1 -10   6       72.38       84.65     16.53 o
   2 -10   6       17.15       24.68     13.16 o
   3 -10   6      482.87      403.14     34.40 o
   4 -10   6      389.06      421.91     32.12 o
   5 -10   6       55.84       30.52     16.05 o
   6 -10   6       47.91       40.65     17.60 o
   7 -10   6       63.40       39.25     19.10 o
  -8  -9   6        0.37      -14.98     16.39 o
  -7  -9   6      302.15      254.83     36.69 o
  -6  -9   6      240.04      229.46     28.88 o
  -5  -9   6      376.74      392.19     32.84 o
  -4  -9   6      452.41      466.68     32.33 o
  -3  -9   6      504.90      550.26     34.40 o
  -2  -9   6     1013.03      994.96     38.69 o
  -1  -9   6       66.98       76.99     16.12 o
   0  -9   6      587.92      597.66     22.17 o
   1  -9   6       54.18       57.56     13.86 o
   2  -9   6      115.07      126.84     18.44 o
   3  -9   6       35.57       36.16     13.47 o
   4  -9   6      377.36      394.24     46.73 o
   5  -9   6       83.64       90.57     20.35 o
   6  -9   6       29.69      -11.40     11.63 o
   7  -9   6       96.41      103.99     31.96 o
   8  -9   6       52.23       48.21     35.40 o
  -8  -8   6        5.84        4.24     16.27 o
  -7  -8   6      127.71       89.80     23.22 o
  -6  -8   6       90.54      125.95     21.53 o
  -5  -8   6      205.19      169.62     23.16 o
  -4  -8   6        5.49        6.94     10.88 o
  -3  -8   6       52.11       44.33     13.47 o
  -2  -8   6     1244.85     1170.37     29.83 o
  -1  -8   6        0.71       -2.73      6.15 o
   0  -8   6      868.27      859.77     29.51 o
   1  -8   6      513.33      503.03     62.78 o
   2  -8   6     1405.66     1490.48     46.06 o
   3  -8   6      161.35      157.35     36.69 o
   4  -8   6      357.87      351.98     33.97 o
   5  -8   6      225.46      252.89     26.24 o
   6  -8   6        7.52        7.69     16.48 o
   7  -8   6        4.42        4.73     13.62 o
   8  -8   6       41.81       33.33     17.40 o
  -8  -7   6        6.00        9.57     16.61 o
  -7  -7   6      184.18      258.67     28.97 o
  -6  -7   6       25.67       17.68     32.68 o
  -5  -7   6       23.65       16.96     12.26 o
  -4  -7   6       13.33        9.11     10.88 o
  -3  -7   6      187.83      192.68     26.66 o
  -2  -7   6     1891.78     2041.69     35.61 o
  -1  -7   6        5.26        2.83      4.68 o
   0  -7   6     1027.91     1018.25     22.28 o
   1  -7   6      484.24      500.06     16.73 o
   2  -7   6     2813.77     2793.31     52.64 o
   3  -7   6      592.97      633.57     29.90 o
   4  -7   6      398.64      400.54     77.11 o
   5  -7   6       18.09       33.08     13.17 o
   6  -7   6        0.63       14.71     11.71 o
   7  -7   6       53.13       56.95     17.62 o
   8  -7   6        4.65      -10.49     13.56 o
  -9  -6   6       24.77       45.23     19.15 o
  -8  -6   6       44.17       45.72     17.87 o
  -7  -6   6      135.02      157.63     33.97 o
  -6  -6   6       12.45        6.59     13.76 o
  -5  -6   6       98.45      107.59     23.36 o
  -4  -6   6      282.12      340.07     37.27 o
  -3  -6   6       45.63       26.47      5.75 o
  -2  -6   6     1476.77     1513.38     30.68 o
  -1  -6   6       12.58        7.67      5.88 o
   0  -6   6      849.72      824.28     18.96 o
   1  -6   6      476.37      510.25     14.27 o
   2  -6   6     1751.74     1666.44     36.67 o
   3  -6   6      655.04      666.26     23.76 o
   4  -6   6      599.83      646.80     24.75 o
   5  -6   6       69.28       53.19     22.50 o
   6  -6   6       17.46       32.73     13.18 o
   7  -6   6       95.16       72.62     39.42 o
   8  -6   6       90.58       92.96     20.98 o
   9  -6   6       41.77       48.16     19.86 o
  -9  -5   6       87.77       75.97     21.15 o
  -8  -5   6       69.95       65.32     19.04 o
  -7  -5   6      194.76      147.25     29.10 o
  -6  -5   6        5.24       12.13     17.92 o
  -5  -5   6      660.42      723.51     34.35 o
  -4  -5   6      158.77      150.59     20.64 o
  -3  -5   6        4.10        5.60      5.72 o
  -2  -5   6     1517.20     1515.79     31.17 o
  -1  -5   6      362.89      358.89     38.27 o
   0  -5   6       30.35       34.57      7.78 o
   1  -5   6      429.87      407.19     15.27 o
   2  -5   6     1360.60     1477.78     31.98 o
   3  -5   6      360.14      402.69     19.06 o
   4  -5   6      388.15      426.15     21.06 o
   5  -5   6      297.58      296.11     19.84 o
   6  -5   6        3.36       -5.87     10.64 o
   7  -5   6        1.56        2.51     11.39 o
   8  -5   6       21.15       23.41     16.01 o
   9  -5   6      100.42       87.00     21.08 o
  -9  -4   6      188.86      168.61     26.55 o
  -8  -4   6      161.11      169.53     25.03 o
  -7  -4   6      689.97      697.61     39.46 o
  -6  -4   6      344.70      308.45     26.67 o
  -5  -4   6      522.04      537.69     30.39 o
  -4  -4   6     1701.46     1637.17     32.86 o
  -3  -4   6      200.59      222.22     21.54 o
  -2  -4   6     2519.28     2466.40     41.35 o
  -1  -4   6       35.44       40.73      6.95 o
   0  -4   6      750.72      756.91     20.91 o
   1  -4   6      726.57      757.12     19.07 o
   2  -4   6      873.04      877.38     17.77 o
   3  -4   6       17.47       10.73      5.68 o
   4  -4   6     1018.77      993.94     37.18 o
   5  -4   6      208.98      205.75     16.55 o
   6  -4   6       17.59       11.53      8.92 o
   7  -4   6      755.22      697.53     63.50 o
   8  -4   6       80.89       66.91     17.51 o
   9  -4   6      126.71       96.27     31.25 o
  -9  -3   6      153.01      130.71     22.81 o
  -8  -3   6      196.96      214.81     27.02 o
  -7  -3   6      510.57      440.53     31.87 o
  -6  -3   6      324.42      382.08     28.04 o
  -5  -3   6      682.14      787.92     33.79 o
  -4  -3   6     1261.46     1126.34     27.11 o
  -3  -3   6       24.21       29.10      6.49 o
  -2  -3   6     6111.19     6057.98     77.93 o
  -1  -3   6      221.14      220.20     11.52 o
   0  -3   6      682.24      593.16     17.08 o
   1  -3   6       97.71      101.22      8.66 o
   2  -3   6     1900.44     2090.94     35.28 o
   3  -3   6      561.75      547.68     25.74 o
   4  -3   6      132.58      156.16      9.70 o
   5  -3   6      365.37      401.13     20.85 o
   6  -3   6      101.75      101.46     24.33 o
   7  -3   6      272.77      287.05     27.18 o
   8  -3   6        0.24        9.24     13.01 o
   9  -3   6       77.16       57.62     26.37 o
  -9  -2   6       40.24       24.89     16.72 o
  -8  -2   6      127.04      133.58     21.62 o
  -7  -2   6       58.92       69.43     16.63 o
  -6  -2   6       10.58        0.23     10.32 o
  -5  -2   6      978.70     1008.72     27.59 o
  -4  -2   6       54.06       39.24      7.94 o
  -3  -2   6        5.63        2.23      5.49 o
  -2  -2   6     2542.59     2571.78     51.90 o
  -1  -2   6     1259.60     1174.25     31.30 o
   0  -2   6     1257.13     1170.56     30.59 o
   1  -2   6     2309.48     2356.60     46.87 o
   2  -2   6     2148.38     2292.00     55.29 o
   3  -2   6     1651.02     1545.25     30.58 o
   4  -2   6      162.59      163.88     12.08 o
   5  -2   6      617.35      610.69     22.90 o
   6  -2   6        4.11       -0.27      7.82 o
   7  -2   6       25.35       32.08     10.90 o
   8  -2   6       15.21       11.18     13.18 o
   9  -2   6        9.04        1.43     22.36 o
  -9  -1   6       17.82       15.94     15.30 o
  -8  -1   6       75.29       97.01     21.93 o
  -7  -1   6       33.35       43.52     15.26 o
  -6  -1   6      135.60      145.02     33.11 o
  -5  -1   6       17.32       15.21      9.32 o
  -4  -1   6       17.59        8.70      8.09 o
  -3  -1   6        0.30        2.60      5.33 o
  -2  -1   6      400.89      357.42     14.08 o
  -1  -1   6      141.11      158.78      9.70 o
   0  -1   6     6230.95     6166.49    111.96 o
   1  -1   6      809.18      790.50     19.69 o
   2  -1   6     1330.88     1262.20     26.56 o
   3  -1   6        2.20        4.37      5.33 o
   4  -1   6      556.50      591.05     19.99 o
   5  -1   6      253.81      224.30     13.28 o
   6  -1   6       16.21       24.43     10.42 o
   7  -1   6      438.07      406.65     22.42 o
   8  -1   6       54.92       12.04     19.21 o
   9  -1   6       60.28       76.25     30.96 o
  -9   0   6       36.83       59.91     18.65 o
  -8   0   6       59.03      102.41     22.50 o
  -7   0   6        0.70       -3.22     15.48 o
  -6   0   6        2.32        5.74      7.53 o
  -5   0   6       16.02        0.21      8.70 o
  -4   0   6       74.61       76.37     10.02 o
  -3   0   6       25.40       36.01     10.85 o
  -2   0   6     5648.17     5393.32     69.99 o
  -1   0   6      769.41      765.66     18.22 o
   0   0   6      264.66      230.53     10.37 o
   1   0   6     2766.73     2812.55     43.19 o
   2   0   6     6604.54     6713.40     85.26 o
   3   0   6     1071.07     1190.71     27.43 o
   4   0   6       21.13        7.60      9.36 o
   5   0   6      345.36      372.96     23.36 o
   6   0   6       52.54       57.39     16.14 o
   7   0   6       66.23       63.73     12.39 o
   8   0   6       69.47       50.74     25.80 o
   9   0   6      111.77       90.87     32.97 o
  -9   1   6       84.36       62.49     27.23 o
  -8   1   6      310.77      306.49     28.41 o
  -7   1   6      163.07      178.50     22.23 o
  -6   1   6        4.88        4.97      7.35 o
  -5   1   6      190.95      185.81     15.96 o
  -4   1   6      470.07      449.15     20.93 o
  -3   1   6       39.36       43.58      7.48 o
  -2   1   6     1228.05     1205.08     26.27 o
  -1   1   6     1096.53     1127.35     48.30 o
   0   1   6      747.89      728.96     20.13 o
   1   1   6     1586.81     1624.96     29.61 o
   2   1   6     3509.37     3525.80     78.94 o
   3   1   6     1326.89     1378.62     38.30 o
   4   1   6       30.86       34.43      8.04 o
   5   1   6      401.40      399.80     19.40 o
   6   1   6        2.15        1.96      6.61 o
   7   1   6      126.71      147.96     20.26 o
   8   1   6       87.74       54.18     25.51 o
   9   1   6       48.48       33.25     27.52 o
  -9   2   6      113.16      106.07     30.96 o
  -8   2   6      424.71      405.92     47.87 o
  -7   2   6      191.89      180.92     22.65 o
  -6   2   6      634.62      626.72     32.90 o
  -5   2   6       17.90       19.11      8.69 o
  -4   2   6     1957.27     2006.12     39.98 o
  -3   2   6      158.40      146.86     10.50 o
  -2   2   6       22.17       10.18      4.16 o
  -1   2   6        1.29       -1.18      6.79 o
   0   2   6      205.69      208.72     21.50 o
   1   2   6      161.47      186.13     13.40 o
   2   2   6     2061.77     2025.92     37.02 o
   3   2   6       47.30       54.13      8.61 o
   4   2   6        6.28        5.93      6.57 o
   5   2   6      280.75      287.96     17.55 o
   6   2   6       11.31       -3.11      6.97 o
   7   2   6      407.57      508.25     70.38 o
   8   2   6       32.41       26.66     22.36 o
   9   2   6       46.81       72.53     30.10 o
  -9   3   6       28.74       11.47     23.51 o
  -8   3   6      364.20      348.59     46.73 o
  -7   3   6        6.19       -8.37     11.44 o
  -6   3   6       26.67       36.28     14.18 o
  -5   3   6        2.48       10.65     11.06 o
  -4   3   6     2495.17     2416.35     67.65 o
  -3   3   6      115.17      105.48     15.69 o
  -2   3   6      130.94      117.37     15.81 o
  -1   3   6        9.39       10.91      8.00 o
   0   3   6      131.71       93.04     13.25 o
   1   3   6      197.66      177.91     20.30 o
   2   3   6     1363.58     1502.59     31.54 o
   3   3   6       29.14       21.79      7.25 o
   4   3   6      151.82      171.08     17.95 o
   5   3   6      238.80      240.78     20.98 o
   6   3   6       57.14       26.54     13.36 o
   7   3   6      179.23      185.23     23.90 o
   8   3   6       54.37       59.27     32.54 o
  -8   4   6      156.13      153.35     23.80 o
  -7   4   6      130.82      135.65     21.96 o
  -6   4   6       10.44       -0.06     12.05 o
  -5   4   6      119.21       99.92     21.50 o
  -4   4   6      541.13      594.65     31.60 o
  -3   4   6      276.29      305.98     23.81 o
  -2   4   6        4.99        1.11      8.51 o
  -1   4   6      613.82      619.20     28.99 o
   0   4   6      213.21      203.32     52.46 o
   1   4   6       29.46       16.28     15.48 o
   2   4   6      384.88      386.52     16.60 o
   3   4   6      187.83      173.62     16.78 o
   4   4   6        9.75        0.68      7.32 o
   5   4   6      332.34      370.34     47.30 o
   6   4   6        0.09        5.42     11.30 o
   7   4   6       49.57      109.00     36.55 o
   8   4   6       45.30       53.64     26.52 o
  -8   5   6       93.28       79.38     20.33 o
  -7   5   6        2.35      -11.63     12.66 o
  -6   5   6       85.62      107.95     26.66 o
  -5   5   6       80.82       80.01     17.43 o
  -4   5   6      277.62      251.19     31.25 o
  -3   5   6      207.56      179.76     45.01 o
  -2   5   6       99.45       93.79     15.55 o
  -1   5   6      714.15      705.88     31.71 o
   0   5   6      680.52      647.56     30.18 o
   1   5   6      464.71      425.15     47.87 o
   2   5   6      283.24      308.56     23.56 o
   3   5   6      303.91      343.20     25.02 o
   4   5   6       33.14       45.22     15.83 o
   5   5   6       31.88       26.04     12.36 o
   6   5   6       13.94       -0.34     12.12 o
   7   5   6      105.55      109.98     20.89 o
   8   5   6        1.13        9.37     16.52 o
  -8   6   6      170.58      134.16     34.40 o
  -7   6   6        2.15      -18.91     12.60 o
  -6   6   6       90.57       97.67     20.63 o
  -5   6   6       73.81       81.04     18.57 o
  -4   6   6      802.61      814.15     38.72 o
  -3   6   6      342.71      350.22     28.38 o
  -2   6   6      195.63      235.84     23.61 o
  -1   6   6     1084.77     1007.81     76.97 o
   0   6   6      154.13      160.67     19.84 o
   1   6   6     1635.44     1489.78    146.34 o
   2   6   6        6.84        4.12      9.79 o
   3   6   6      355.04      381.35     27.59 o
   4   6   6       35.79       36.29     13.43 o
   5   6   6       47.87       15.77     20.07 o
   6   6   6       10.20       -8.03     20.64 o
   7   6   6       61.43       37.19     16.41 o
  -7   7   6       19.10       31.81     17.41 o
  -6   7   6       41.29       51.94     18.51 o
  -5   7   6       11.73       15.50     13.98 o
  -4   7   6      197.67      188.58     24.55 o
  -3   7   6      169.31      187.42     32.82 o
  -2   7   6      305.01      296.73     27.14 o
  -1   7   6      565.10      527.83     41.57 o
   0   7   6      475.03      471.38     30.41 o
   1   7   6      488.81      509.81     31.06 o
   2   7   6       48.59       37.30     13.42 o
   3   7   6      144.66      159.24     32.82 o
   4   7   6      200.38      142.76     32.68 o
   5   7   6      261.03      218.44     40.42 o
   6   7   6       30.86       11.18     23.79 o
   7   7   6       30.54       93.74     33.25 o
  -6   8   6      361.19      387.46     35.18 o
  -5   8   6       22.88       24.80     18.49 o
  -4   8   6       39.99       62.43     17.31 o
  -3   8   6       11.53       11.16     13.98 o
  -2   8   6       10.98       10.93     12.67 o
  -1   8   6       18.77       23.03     18.63 o
   0   8   6      265.73      250.94     25.41 o
   1   8   6      132.22      102.64     19.21 o
   2   8   6       27.98       25.68     18.49 o
   3   8   6       51.59       61.66     16.82 o
   4   8   6        1.13       11.18     20.64 o
   5   8   6        1.90       -0.86     20.07 o
   6   8   6       47.30       24.37     27.52 o
  -6   9   6      190.53      167.70     40.42 o
  -5   9   6       26.46       21.23     16.62 o
  -4   9   6      242.67      262.28     41.42 o
  -3   9   6      219.47      194.77     31.96 o
  -2   9   6       57.78       79.89     18.60 o
  -1   9   6      497.18      538.27     35.17 o
   0   9   6      145.63      132.32     21.69 o
   1   9   6        5.60       -2.87     11.96 o
   2   9   6       15.89        5.53     12.25 o
   3   9   6        4.26       25.23     22.93 o
   4   9   6        2.38       45.01     26.66 o
   5   9   6       27.81       -7.74     23.22 o
  -5  10   6       52.11       68.30     21.58 o
  -4  10   6       97.80       47.52     26.80 o
  -3  10   6      245.87      319.03     32.94 o
  -2  10   6        2.04        2.29     12.97 o
  -1  10   6       75.34       63.27     17.73 o
   0  10   6       73.46       94.79     20.45 o
   1  10   6      113.22       94.97     35.12 o
   2  10   6       10.05        1.11     13.88 o
   3  10   6       41.67       17.20     22.07 o
   4  10   6      115.17       22.65     27.23 o
  -3  11   6       88.93      102.55     23.22 o
  -2  11   6       13.97        6.02     16.11 o
  -1  11   6      343.61      328.92     32.42 o
   0  11   6       12.75        1.71     14.62 o
   1  11   6      210.77      193.39     26.18 o
   2  11   6       12.34       13.76     21.21 o
   3  11   6       61.58       45.87     27.81 o
  -1 -15   7      125.77       81.41     32.39 o
   0 -15   7       30.23        4.59     22.07 o
   1 -15   7      192.80      187.77     40.13 o
  -3 -14   7      101.84       81.70     33.25 o
  -2 -14   7      100.06      107.79     33.54 o
  -1 -14   7      131.31      135.31     34.97 o
   0 -14   7        9.22       42.14     24.37 o
   1 -14   7      118.73      120.40     23.00 o
   2 -14   7       87.87       41.90     18.36 o
   3 -14   7      212.42      229.29     30.82 o
  -4 -13   7      121.06      112.94     24.21 o
  -3 -13   7       38.78       63.27     19.56 o
  -2 -13   7       73.85      109.22     31.82 o
  -1 -13   7      256.11      300.43     45.29 o
   0 -13   7        1.22       28.95     21.79 o
   1 -13   7      557.80      560.39     37.88 o
   2 -13   7      101.42       64.33     19.76 o
   3 -13   7      197.76      249.27     30.30 o
   4 -13   7        5.02      -10.15     14.72 o
   5 -13   7      189.83      177.33     28.96 o
  -5 -12   7        3.90        7.70     16.31 o
  -4 -12   7        7.30       15.56     15.91 o
  -3 -12   7       78.74      111.98     21.76 o
  -2 -12   7      226.18      173.30     26.37 o
  -1 -12   7      120.29      119.25     29.53 o
   0 -12   7       15.80       -0.47     13.37 o
   1 -12   7      365.24      403.48     32.25 o
   2 -12   7       22.68       14.92     14.24 o
   3 -12   7       81.44       78.87     38.56 o
   4 -12   7        9.34        4.27     15.22 o
   5 -12   7      311.59      334.76     34.98 o
   6 -12   7       13.54       22.82     18.42 o
  -6 -11   7       64.52       93.38     33.68 o
  -5 -11   7       82.37       63.17     19.66 o
  -4 -11   7       88.43       96.49     21.35 o
  -3 -11   7       64.31       44.25     16.39 o
  -2 -11   7      206.22      214.64     49.45 o
  -1 -11   7       60.62       63.93     22.93 o
   0 -11   7      280.58      284.41     31.68 o
   1 -11   7        4.77       33.71     13.88 o
   2 -11   7       70.19       69.42     17.22 o
   3 -11   7       73.48       78.41     18.31 o
   4 -11   7       27.35       27.95     15.69 o
   5 -11   7      348.94      287.20     31.15 o
   6 -11   7      111.32      128.23     24.67 o
  -7 -10   7        1.62      -18.74     25.80 o
  -6 -10   7      244.73      240.06     30.39 o
  -5 -10   7      218.10      215.11     33.11 o
  -4 -10   7       77.56       81.75     36.69 o
  -3 -10   7       39.78       41.11     14.81 o
  -2 -10   7      554.96      575.30     32.98 o
  -1 -10   7      403.46      445.37     22.03 o
   0 -10   7       76.27       71.04     15.30 o
   1 -10   7      276.60      286.98     25.57 o
   2 -10   7       91.91       46.90     14.87 o
   3 -10   7      118.50      143.22     20.86 o
   4 -10   7        5.17       -8.57     11.90 o
   5 -10   7      216.79      210.69     26.47 o
   6 -10   7       57.75       40.23     23.65 o
   7 -10   7       34.05       33.28     19.92 o
  -7  -9   7        5.19       24.04     16.41 o
  -6  -9   7      178.85      194.08     57.62 o
  -5  -9   7      132.76      139.47     21.26 o
  -4  -9   7       11.29        3.76     12.00 o
  -3  -9   7      422.22      408.24     29.55 o
  -2  -9   7      483.57      518.15     30.16 o
  -1  -9   7     1151.35     1223.97     43.47 o
   0  -9   7        7.15        4.09     10.84 o
   1  -9   7      512.57      491.03     45.01 o
   2  -9   7      203.47      177.42     31.25 o
   3  -9   7      329.55      399.53     31.96 o
   4  -9   7      156.72      101.38     19.25 o
   5  -9   7      152.68      134.95     21.66 o
   6  -9   7       29.48       16.72     15.46 o
   7  -9   7       18.92        4.58     15.89 o
  -8  -8   7       22.36       40.62     19.82 o
  -7  -8   7       23.11       32.89     17.58 o
  -6  -8   7       33.01       21.53     15.43 o
  -5  -8   7       13.89       10.76     13.22 o
  -4  -8   7       58.67       51.85     18.49 o
  -3  -8   7      295.01      289.33     37.84 o
  -2  -8   7      333.91      342.29     14.70 o
  -1  -8   7     2174.14     2340.47     56.69 o
   0  -8   7       70.85       78.44      9.23 o
   1  -8   7      458.29      452.56     21.56 o
   2  -8   7      526.98      508.94     23.77 o
   3  -8   7      529.60      507.87     30.59 o
   4  -8   7      301.43      290.68     26.65 o
   5  -8   7      170.18      171.35     46.73 o
   6  -8   7      131.47       98.29     20.13 o
   7  -8   7        9.54        5.31     14.58 o
   8  -8   7        5.91       14.34     28.09 o
  -8  -7   7        2.52       -9.64     14.82 o
  -7  -7   7       55.81       48.40     17.49 o
  -6  -7   7       16.86       27.81     14.56 o
  -5  -7   7        2.06      -14.08      9.38 o
  -4  -7   7        1.63        0.69      9.75 o
  -3  -7   7      209.86      212.82     20.89 o
  -2  -7   7      291.53      297.00     13.37 o
   0  -7   7      382.84      381.87     14.68 o
   1  -7   7      638.47      564.67     20.27 o
   2  -7   7      136.30      178.45     15.42 o
   3  -7   7      489.73      464.64     28.73 o
   4  -7   7      225.88      210.83     18.23 o
   5  -7   7      561.52      588.62     41.42 o
   6  -7   7       72.09       83.82     17.84 o
   7  -7   7      167.05      120.83     33.40 o
   8  -7   7       27.76       18.62     16.32 o
  -8  -6   7       21.27       21.63     23.65 o
  -7  -6   7       71.43       59.00     42.43 o
  -6  -6   7        2.34       -5.24     12.11 o
  -5  -6   7       64.64       83.50     17.71 o
  -4  -6   7       21.94       21.07     11.85 o
  -3  -6   7      328.36      314.26     16.03 o
  -2  -6   7      148.57      177.40     10.58 o
  -1  -6   7     1036.17     1001.20     21.97 o
   0  -6   7        0.10       -6.29      4.19 o
   1  -6   7      372.37      366.42     13.56 o
   2  -6   7        8.88        7.50      7.43 o
   3  -6   7      860.40      838.19     27.52 o
   4  -6   7      217.72      224.75     17.75 o
   5  -6   7      298.37      328.15     21.78 o
   6  -6   7       79.40       59.05     16.22 o
   7  -6   7        6.69      -13.15     18.78 o
   8  -6   7      185.55      177.08     26.04 o
  -9  -5   7       21.38       20.92     17.13 o
  -8  -5   7      200.14      177.77     25.44 o
  -7  -5   7      392.41      331.84     31.09 o
  -6  -5   7        0.85       -9.99      9.92 o
  -5  -5   7       76.11       92.13     32.97 o
  -4  -5   7      152.77      181.77     19.93 o
  -3  -5   7      605.95      588.59     29.45 o
  -2  -5   7      403.42      434.62     24.72 o
  -1  -5   7     1165.95     1130.11     27.26 o
   0  -5   7       55.59       55.12      7.13 o
   1  -5   7       42.69       59.90      6.89 o
   2  -5   7      251.79      270.63     11.03 o
   3  -5   7     1174.79     1069.13     30.28 o
   4  -5   7      751.34      699.15     25.56 o
   5  -5   7      192.13      201.82     17.82 o
   6  -5   7      367.04      361.74     25.14 o
   7  -5   7        2.96       -5.29     12.26 o
   8  -5   7       38.46       40.40     17.46 o
   9  -5   7       13.13       19.35     17.23 o
  -9  -4   7       29.97       21.68     17.08 o
  -8  -4   7      415.65      390.69     55.18 o
  -7  -4   7      831.40      885.63     42.53 o
  -6  -4   7      224.65      277.74     28.24 o
  -5  -4   7     1764.16     1820.03    127.14 o
  -4  -4   7      139.91      138.89     11.99 o
  -3  -4   7     1107.43     1083.18     27.01 o
  -2  -4   7        5.99        3.39      6.16 o
  -1  -4   7      115.64      128.15     10.64 o
   0  -4   7       97.71      100.41      9.75 o
   1  -4   7      770.72      784.60     21.96 o
   2  -4   7      210.41      221.91     10.72 o
   3  -4   7       12.04       25.64      8.14 o
   4  -4   7      193.37      189.65     15.71 o
   5  -4   7      163.14      162.54     15.62 o
   6  -4   7      254.26      240.55     19.58 o
   7  -4   7       15.96       14.06     10.76 o
   8  -4   7      323.57      281.88     29.06 o
   9  -4   7       11.89        3.42     15.17 o
  -9  -3   7       12.75      -21.40     14.26 o
  -8  -3   7      114.78      132.09     22.50 o
  -7  -3   7      168.99      180.29     30.10 o
  -6  -3   7       30.79       31.48     12.95 o
  -5  -3   7     1893.34     1859.07     54.01 o
  -4  -3   7        7.31        4.14      6.87 o
  -3  -3   7      871.74      790.12     22.92 o
  -2  -3   7        5.99        8.02      5.83 o
  -1  -3   7     1354.37     1371.80     29.12 o
   0  -3   7       13.13       21.98     12.66 o
   1  -3   7      300.23      297.63     13.36 o
   2  -3   7      438.84      461.78     16.43 o
   3  -3   7      329.52      298.07     12.73 o
   4  -3   7      413.38      487.86     21.33 o
   5  -3   7      138.99      131.82     14.44 o
   6  -3   7      370.80      406.73     23.04 o
   7  -3   7      176.12      160.77     17.76 o
   8  -3   7      178.85      172.13     19.21 o
   9  -3   7        1.15       -4.01     19.78 o
  -9  -2   7       22.45       19.29     16.79 o
  -8  -2   7        8.15       19.37     14.47 o
  -7  -2   7       93.25      159.01     22.58 o
  -6  -2   7      201.91      154.51     45.29 o
  -5  -2   7      110.20      115.81     16.96 o
  -4  -2   7       32.23       25.06      7.81 o
  -3  -2   7      255.49      185.79     39.38 o
  -2  -2   7      184.44      226.41     12.89 o
  -1  -2   7     2768.20     2739.28     44.18 o
   0  -2   7      146.81      159.45     10.67 o
   1  -2   7       89.81       99.88     11.85 o
   2  -2   7      965.94      999.23     24.29 o
   3  -2   7      712.52      738.67     21.66 o
   4  -2   7      207.22      204.93     12.11 o
   5  -2   7      120.90      127.86     16.35 o
   6  -2   7       37.28       22.82      9.85 o
   7  -2   7       25.75        6.20      9.64 o
   8  -2   7       49.38       69.88     30.25 o
   9  -2   7        1.83       -8.31     22.93 o
  -9  -1   7        8.53       -2.21     13.95 o
  -8  -1   7       67.25       92.29     18.84 o
  -7  -1   7       90.32      143.41     21.37 o
  -6  -1   7       85.79       98.13     17.41 o
  -5  -1   7     1241.83     1201.14     39.88 o
  -4  -1   7        0.41        3.05      6.78 o
  -3  -1   7     1007.24      956.06     26.36 o
  -2  -1   7      588.96      608.69     18.94 o
  -1  -1   7      686.95      638.52     18.43 o
   0  -1   7     1882.40     2030.21     35.62 o
   1  -1   7      485.53      525.77     17.11 o
   2  -1   7     2465.79     2347.13     51.11 o
   3  -1   7      395.82      407.18     24.57 o
   4  -1   7      174.62      183.65     13.75 o
   5  -1   7        7.09        9.54      6.11 o
   6  -1   7        3.78       -1.77      7.78 o
   7  -1   7      109.37      106.93     15.20 o
   8  -1   7      118.78      114.95     32.11 o
   9  -1   7       19.31        6.02     23.79 o
  -9   0   7       12.67      -20.07     17.49 o
  -8   0   7       57.69       61.63     28.09 o
  -7   0   7      244.32      313.43     27.20 o
  -6   0   7      199.28      143.47     26.25 o
  -5   0   7      693.38      641.87     23.81 o
  -4   0   7        0.21       -3.21      6.32 o
  -3   0   7     2835.57     2742.50     46.26 o
  -2   0   7       71.52       65.27      7.87 o
  -1   0   7     2051.63     2092.89     35.39 o
   0   0   7      112.35      101.05      8.50 o
   1   0   7       35.00       28.51      6.14 o
   2   0   7     2011.45     1879.81     35.98 o
   3   0   7      484.93      491.64     23.59 o
   4   0   7      668.94      636.51     54.47 o
   5   0   7      111.54      100.69     15.76 o
   6   0   7      182.97      193.62     14.14 o
   7   0   7        7.20       10.24      8.93 o
   8   0   7      126.48      177.16     37.27 o
   9   0   7        4.98       -0.57     23.51 o
  -9   1   7       78.11       39.85     25.80 o
  -8   1   7       82.58       37.27     25.80 o
  -7   1   7      698.49      733.29     59.05 o
  -6   1   7       29.73       11.45     11.29 o
  -5   1   7      479.80      489.52     53.61 o
  -4   1   7       11.31       10.38      9.59 o
  -3   1   7     2244.91     2156.81     54.25 o
  -2   1   7       61.68       70.26     12.55 o
  -1   1   7      341.89      364.28     12.62 o
   0   1   7       30.59       35.38      6.19 o
   1   1   7       80.33       88.73      8.26 o
   2   1   7      942.10      942.79     24.25 o
   3   1   7      219.28      231.56     14.42 o
   4   1   7      132.56      128.81     12.93 o
   5   1   7       55.55       62.03     10.87 o
   6   1   7      338.03      355.67     26.00 o
   7   1   7       39.55       44.08     14.32 o
   8   1   7       59.42       60.49     26.66 o
   9   1   7       24.04       25.80     24.65 o
  -8   2   7      208.86      216.15     40.99 o
  -7   2   7      620.92      662.20     36.64 o
  -6   2   7      183.65      208.20     23.51 o
  -5   2   7     1216.86     1244.83     44.43 o
  -4   2   7        7.07       13.78     11.55 o
  -3   2   7     1504.38     1398.37     44.07 o
  -2   2   7        2.79        2.44      7.91 o
  -1   2   7      204.05      203.96     18.45 o
   0   2   7      168.69      217.30     43.14 o
   1   2   7        1.40        0.20      4.74 o
   2   2   7      319.35      313.56     15.11 o
   3   2   7      352.39      371.43     17.74 o
   4   2   7      515.80      567.32     27.77 o
   5   2   7      106.20      101.27     14.61 o
   6   2   7      306.81      335.77     21.00 o
   7   2   7       46.14       45.47     16.00 o
   8   2   7       75.30       90.01     29.81 o
  -8   3   7       11.84      -11.75     20.07 o
  -7   3   7      460.51      523.42     40.99 o
  -6   3   7       95.32      103.07     18.84 o
  -5   3   7      283.38      317.87     26.79 o
  -4   3   7      142.57      161.06     28.67 o
  -3   3   7     1184.19     1184.74     77.69 o
  -2   3   7       46.35       25.53     10.73 o
  -1   3   7       47.34       41.23     14.48 o
   0   3   7        6.91        1.43      8.08 o
   1   3   7        0.91       -4.45      7.30 o
   2   3   7      421.77      442.37     25.74 o
   3   3   7       38.71       20.27      7.73 o
   4   3   7      534.53      544.87     29.16 o
   5   3   7       97.70       88.50     16.39 o
   6   3   7       87.41       75.35     16.70 o
   7   3   7        0.59       -9.48     12.67 o
   8   3   7       37.32        4.59     20.07 o
  -8   4   7        0.11      -11.47     21.79 o
  -7   4   7      229.75      222.51     28.52 o
  -6   4   7        2.82        4.44     13.78 o
  -5   4   7      118.70      111.60     19.65 o
  -4   4   7       24.98       43.79     14.37 o
  -3   4   7      617.44      650.78     32.83 o
  -2   4   7      307.14      343.15     25.84 o
  -1   4   7      215.16      223.63     35.69 o
   0   4   7      680.21      662.12     34.83 o
   1   4   7      166.10      152.40     17.84 o
   2   4   7      744.15      797.50     63.50 o
   3   4   7        4.24       -1.88     13.19 o
   4   4   7       12.39        2.04     12.04 o
   5   4   7        9.01        9.97      9.49 o
   6   4   7      153.63      177.14     22.84 o
   7   4   7        7.56       18.87     15.40 o
   8   4   7       26.91       31.80     17.67 o
  -8   5   7        9.97        6.27     16.47 o
  -7   5   7       48.03       60.96     18.68 o
  -6   5   7        0.02       -3.15     13.59 o
  -5   5   7      753.46      774.47     39.22 o
  -4   5   7      204.23      229.68     34.11 o
  -3   5   7     1138.48     1038.62     42.86 o
  -2   5   7      129.41      135.80     21.64 o
  -1   5   7      152.70      147.80     19.82 o
   0   5   7      412.71      390.40     26.54 o
   1   5   7      715.36      751.98     34.04 o
   2   5   7     1506.45     1563.87     76.54 o
   3   5   7        9.26        9.44     10.22 o
   4   5   7      209.87      242.48     23.99 o
   5   5   7        0.58       -8.75     11.55 o
   6   5   7       97.37      153.65     34.11 o
   7   5   7        0.69        0.86     19.21 o
  -7   6   7       42.56       57.09     21.36 o
  -6   6   7        2.49       11.12     14.39 o
  -5   6   7      547.25      594.91     37.91 o
  -4   6   7       71.13       87.00     40.13 o
  -3   6   7      569.22      708.62     38.90 o
  -2   6   7      261.98      246.29     24.72 o
  -1   6   7      586.46      543.62     32.88 o
   0   6   7     1971.33     1805.24     82.85 o
   1   6   7        6.98        9.42     10.43 o
   2   6   7      842.94      901.14     53.46 o
   3   6   7      141.51      201.72     23.10 o
   4   6   7      124.51      159.16     21.61 o
   5   6   7        7.88       38.13     23.79 o
   6   6   7       38.33       52.17     26.09 o
   7   6   7        4.18        0.29     22.36 o
  -6   7   7        4.35       28.64     17.08 o
  -5   7   7      217.29      215.87     27.77 o
  -4   7   7       12.77       17.13     13.92 o
  -3   7   7       68.21       63.39     17.01 o
  -2   7   7       24.93       19.32     12.88 o
  -1   7   7       57.24       54.27     15.34 o
   0   7   7      346.38      331.24     28.07 o
   1   7   7        3.12       10.01     11.83 o
   2   7   7      382.29      372.92     34.97 o
   3   7   7        0.06       -5.13     23.65 o
   4   7   7        1.32       25.09     14.09 o
   5   7   7      244.98      244.53     41.28 o
   6   7   7       69.61       81.41     32.11 o
  -6   8   7       27.55       24.56     22.07 o
  -5   8   7      295.64      319.74     46.01 o
  -4   8   7       88.36      130.21     23.38 o
  -3   8   7      316.27      313.08     31.82 o
  -2   8   7       73.34       49.48     16.70 o
  -1   8   7       95.30       93.15     18.78 o
   0   8   7       17.36       22.40     15.91 o
   1   8   7       23.33       19.94     17.63 o
   2   8   7      112.20       99.19     49.02 o
   3   8   7        2.19        8.95     12.81 o
   4   8   7      182.21      211.27     40.71 o
   5   8   7        0.25       11.47     24.65 o
  -5   9   7       41.83       31.50     22.07 o
  -4   9   7       24.09       19.99     18.92 o
  -3   9   7        5.53       13.38     16.48 o
  -2   9   7       26.87       28.47     15.60 o
  -1   9   7      181.42      175.62     50.60 o
   0   9   7      376.91      362.76     42.86 o
   1   9   7        0.27       11.44     13.10 o
   2   9   7      154.03      118.78     21.96 o
   3   9   7        5.61       -3.27     13.47 o
  -4  10   7      158.43      204.39     44.72 o
  -3  10   7       54.74       63.78     34.54 o
  -2  10   7       78.50       86.40     20.65 o
  -1  10   7       10.45       32.55     16.88 o
   0  10   7      147.40      173.61     25.74 o
   1  10   7        5.77        8.39     14.29 o
   2  10   7      162.23      150.44     24.24 o
   3  10   7       19.74       64.21     27.23 o
  -1  11   7        0.06       -7.12     14.76 o
   0  11   7      246.83      245.85     30.13 o
   1  11   7        2.53      -19.35     12.90 o
  -3 -14   8       22.21       46.44     28.09 o
  -2 -14   8      202.97      172.29     39.85 o
  -1 -14   8        9.97       -2.58     23.22 o
   0 -14   8      309.05      355.75     49.88 o
   1 -14   8        0.10        7.54     16.01 o
   2 -14   8       66.07       63.87     27.95 o
   3 -14   8        0.05      -15.06     22.22 o
  -4 -13   8       78.08      126.71     23.94 o
  -3 -13   8        0.78        2.29     23.79 o
  -2 -13   8       94.41      125.56     34.40 o
  -1 -13   8       57.70       64.79     28.67 o
   0 -13   8      252.73      249.69     43.29 o
   1 -13   8       87.45       50.99     18.12 o
   2 -13   8      259.32      252.32     30.28 o
   3 -13   8       70.32       44.00     18.24 o
   4 -13   8       84.52      104.42     23.25 o
  -5 -12   8       73.86       75.90     21.78 o
  -4 -12   8       12.23       19.98     38.13 o
  -3 -12   8        5.72      -17.01     12.73 o
  -2 -12   8        1.21       21.79     21.50 o
  -1 -12   8      163.40      226.75     38.99 o
   0 -12   8       15.33       23.69     15.43 o
   1 -12   8       90.57       82.85     19.04 o
   2 -12   8      129.06      116.23     22.29 o
   3 -12   8       15.12       36.46     16.61 o
   4 -12   8      145.61      168.63     26.34 o
   5 -12   8       39.29       51.49     19.58 o
  -6 -11   8       31.71       31.28     18.80 o
  -5 -11   8      148.53      173.51     26.95 o
  -4 -11   8       90.99      110.10     22.18 o
  -3 -11   8        0.72       -8.79     12.56 o
  -2 -11   8       79.08       62.77     23.36 o
  -1 -11   8       68.21       58.77     23.22 o
   0 -11   8      288.88      270.01     32.54 o
   1 -11   8      411.41      394.90     30.61 o
   2 -11   8       68.99       39.59     16.91 o
   3 -11   8       34.82       32.22     15.59 o
   4 -11   8      172.59      153.87     24.12 o
   5 -11   8       26.63       18.22     24.37 o
   6 -11   8       40.39       25.02     30.53 o
  -7 -10   8       91.85       93.80     24.72 o
  -6 -10   8      107.68      118.41     60.63 o
  -5 -10   8      380.70      351.96     33.79 o
  -4 -10   8      271.10      301.60     30.28 o
  -3 -10   8        4.62        4.17     12.57 o
  -2 -10   8      464.28      549.91     32.89 o
  -1 -10   8       92.91       96.34     16.57 o
   0 -10   8      385.17      386.51     29.10 o
   1 -10   8       15.37       17.47     12.14 o
   2 -10   8       88.88       93.41     18.65 o
   3 -10   8      170.08      172.16     23.21 o
   4 -10   8       69.52       88.06     20.17 o
   5 -10   8       61.75       62.15     18.43 o
   6 -10   8       26.93       43.05     18.54 o
   7 -10   8      149.54      194.74     29.67 o
  -7  -9   8       57.08       49.49     20.06 o
  -6  -9   8       56.84       56.50     19.56 o
  -5  -9   8      416.21      436.02     37.27 o
  -4  -9   8      221.43      228.64     25.59 o
  -3  -9   8        0.42      -14.12     10.26 o
  -2  -9   8      698.58      743.61     72.96 o
  -1  -9   8        2.52        3.46      5.46 o
   0  -9   8      498.50      503.58     23.34 o
   1  -9   8      176.09      150.33     15.83 o
   2  -9   8      136.73      140.74     41.57 o
   3  -9   8      246.11      241.74     25.24 o
   4  -9   8       38.64       27.97     13.58 o
   5  -9   8       79.43       87.40     25.66 o
   6  -9   8       32.00       14.49     14.39 o
   7  -9   8       18.51       12.62     20.78 o
  -7  -8   8       40.82       50.42     19.46 o
  -6  -8   8       95.59       98.81     21.79 o
  -5  -8   8       38.37       50.61     16.18 o
  -4  -8   8       23.50       12.68     11.63 o
  -3  -8   8        4.79       -2.37     10.67 o
  -2  -8   8     1025.97     1005.77     24.19 o
  -1  -8   8       62.44       53.92     19.78 o
   0  -8   8     2992.83     2834.95     43.92 o
   1  -8   8       61.63       41.73     12.40 o
   2  -8   8      278.57      303.78     37.21 o
   3  -8   8        5.33        5.72      8.77 o
   4  -8   8      768.18      810.77     44.14 o
   5  -8   8      190.24      243.22     27.13 o
   6  -8   8       61.21       50.11     17.40 o
   7  -8   8      159.16      187.38     27.28 o
   8  -8   8        0.57       -2.15     14.80 o
  -8  -7   8        0.21       -9.43     15.39 o
  -7  -7   8       36.66       61.28     18.24 o
  -6  -7   8      185.91      256.35     71.81 o
  -5  -7   8       47.62       47.84     15.28 o
  -4  -7   8       21.43       38.27     13.77 o
  -3  -7   8        0.38        0.29      9.79 o
  -2  -7   8     1344.87     1243.06     26.32 o
  -1  -7   8       13.42       18.18      6.77 o
   0  -7   8      251.82      251.68     18.99 o
   1  -7   8      272.72      282.32     19.92 o
   2  -7   8      411.21      408.60     26.92 o
   3  -7   8       55.88       42.80     10.91 o
   4  -7   8      342.19      315.33     21.78 o
   5  -7   8       63.10       64.98     13.16 o
   6  -7   8       54.23       66.03     24.37 o
   7  -7   8       21.14       25.76     16.16 o
   8  -7   8      153.95      155.57     35.69 o
  -8  -6   8       32.17       25.80     17.26 o
  -7  -6   8      275.17      238.93     49.02 o
  -6  -6   8      174.70      187.26     24.83 o
  -5  -6   8      129.32      132.47     23.65 o
  -4  -6   8      267.10      281.95     24.83 o
  -3  -6   8       38.67       34.95      9.05 o
  -2  -6   8      671.35      704.48     30.28 o
  -1  -6   8        2.00        1.30      5.15 o
   0  -6   8        3.18        9.02      5.72 o
   1  -6   8       16.26       12.52      6.91 o
   2  -6   8      395.65      377.63     19.80 o
   3  -6   8      106.71      111.67     13.61 o
   4  -6   8       12.88       24.71      9.50 o
   5  -6   8      379.81      371.32     23.59 o
   6  -6   8       25.51       16.44     14.75 o
   7  -6   8      123.62      124.51     21.79 o
   8  -6   8        0.28       -4.70     13.62 o
  -8  -5   8       83.01       61.53     20.45 o
  -7  -5   8      444.18      421.31     89.30 o
  -6  -5   8      593.30      585.08     36.76 o
  -5  -5   8        9.49       16.40     20.35 o
  -4  -5   8      349.64      376.28     67.65 o
  -3  -5   8        0.99       -9.30      6.20 o
  -2  -5   8      425.68      412.55     27.78 o
  -1  -5   8      725.78      674.04     21.89 o
   0  -5   8      800.52      790.05     23.18 o
   1  -5   8       30.37       33.93      6.60 o
   2  -5   8      534.41      472.01     20.51 o
   3  -5   8       20.60        9.64     10.77 o
   4  -5   8      240.86      234.45     19.38 o
   5  -5   8      596.84      605.37     48.84 o
   6  -5   8        6.24       -0.50      9.46 o
   7  -5   8      422.25      459.41     46.39 o
   8  -5   8       21.79       35.53     16.31 o
  -8  -4   8      130.71      136.05     24.73 o
  -7  -4   8      342.26      337.33     31.57 o
  -6  -4   8      175.21      202.71     25.51 o
  -5  -4   8      193.61      214.20     23.62 o
  -4  -4   8     1539.85     1518.44     35.71 o
  -3  -4   8       37.49       55.84     10.53 o
  -2  -4   8     1431.32     1407.50     32.35 o
  -1  -4   8       78.00       85.67     11.57 o
   0  -4   8       34.95       50.63      8.26 o
   1  -4   8      301.31      306.49     15.05 o
   2  -4   8      484.05      469.74     17.37 o
   3  -4   8      989.03      993.13     38.69 o
   4  -4   8       97.78       64.75     16.61 o
   5  -4   8      169.13      174.63     22.55 o
   6  -4   8       47.91       56.14     12.82 o
   7  -4   8       16.71        5.53     10.54 o
   8  -4   8        4.47       12.04     11.71 o
  -8  -3   8      103.39      100.67     60.49 o
  -7  -3   8      282.04      236.41     37.12 o
  -6  -3   8       10.55        8.92     12.46 o
  -5  -3   8       58.52       83.12     19.35 o
  -4  -3   8      810.07      791.53     25.10 o
  -3  -3   8        0.46        6.20      6.61 o
  -2  -3   8     1503.11     1566.74     42.51 o
  -1  -3   8      254.10      275.43     18.43 o
   0  -3   8      569.15      542.05     23.69 o
   1  -3   8      332.00      324.64     15.08 o
   2  -3   8      170.96      168.06     12.11 o
   3  -3   8      363.08      379.19     17.14 o
   4  -3   8       15.92        7.57      8.02 o
   5  -3   8      394.27      351.86     29.56 o
   6  -3   8       25.75       15.30      9.99 o
   7  -3   8       29.25       22.45     11.74 o
   8  -3   8        4.08        6.31     12.16 o
  -9  -2   8        1.61       22.36     24.94 o
  -8  -2   8        8.61       16.92     25.66 o
  -7  -2   8        3.80        6.51     13.48 o
  -6  -2   8       18.55        8.81     11.98 o
  -5  -2   8       27.74        9.45      7.92 o
  -4  -2   8      513.10      493.46     20.53 o
  -3  -2   8        6.68       11.15      7.16 o
  -2  -2   8     1605.27     1565.64     33.32 o
  -1  -2   8      250.72      234.62     24.90 o
   0  -2   8      711.45      718.15     21.05 o
   1  -2   8       17.95       25.26      6.42 o
   2  -2   8      729.71      703.38     21.44 o
   3  -2   8      555.03      546.45     22.24 o
   4  -2   8      214.63      205.99     22.40 o
   5  -2   8       22.48       22.02      9.64 o
   6  -2   8      161.62      162.22     16.74 o
   7  -2   8       69.48       74.99     13.73 o
   8  -2   8       33.02       47.24     13.87 o
  -8  -1   8      123.99       97.47     31.25 o
  -7  -1   8       26.17       55.33     23.79 o
  -6  -1   8        6.89      -10.73      7.15 o
  -5  -1   8      133.89      116.38     13.54 o
  -4  -1   8     1220.84     1249.56     32.16 o
  -3  -1   8      276.42      261.25     15.19 o
  -2  -1   8     2638.38     2668.78     45.77 o
  -1  -1   8      839.02      856.63     22.60 o
   0  -1   8      464.19      462.76     18.97 o
   1  -1   8      829.57      923.16     26.91 o
   2  -1   8       17.29       12.93      6.48 o
   3  -1   8      633.06      672.01     22.23 o
   4  -1   8      317.86      327.11     17.72 o
   5  -1   8       12.13       11.37     11.03 o
   6  -1   8        0.21       -2.17      8.69 o
   7  -1   8       40.17       66.20     13.44 o
   8  -1   8        2.36      -20.07     19.49 o
  -8   0   8      218.18      262.30     45.29 o
  -7   0   8      309.77      306.16     44.72 o
  -6   0   8      251.27      287.05     24.72 o
  -5   0   8       33.35       20.85     11.96 o
  -4   0   8      435.88      466.27     27.58 o
  -3   0   8      156.61      179.33     18.42 o
  -2   0   8     1717.88     1735.42     48.12 o
  -1   0   8      344.54      363.97     14.56 o
   0   0   8      851.12      929.57     22.82 o
   1   0   8      490.00      450.23     17.13 o
   2   0   8        3.64       19.59      6.62 o
   3   0   8      357.75      356.20     29.76 o
   4   0   8      193.88      211.27     15.40 o
   5   0   8     1022.99      982.26     88.82 o
   6   0   8       56.33       64.99     12.37 o
   7   0   8       48.50       34.25     11.58 o
   8   0   8        4.27       12.90     23.79 o
  -8   1   8      173.77      220.16     40.99 o
  -7   1   8       15.37       -6.88     19.21 o
  -6   1   8      569.56      609.71     33.82 o
  -5   1   8        3.00       10.64     11.22 o
  -4   1   8      235.64      241.55     50.60 o
  -3   1   8      152.26      127.42     39.56 o
  -2   1   8      289.54      371.97     24.08 o
  -1   1   8       84.07       86.81     14.48 o
   0   1   8      160.16      164.49     17.31 o
   1   1   8      247.14      235.36     19.43 o
   2   1   8       84.69      106.04     10.64 o
   3   1   8      974.60      976.24     27.63 o
   4   1   8       21.58        3.94      6.24 o
   5   1   8      249.13      255.65     21.95 o
   6   1   8       79.44       97.15     18.78 o
   7   1   8      113.87      117.98     15.36 o
   8   1   8       18.83       15.19     23.51 o
  -8   2   8      341.23      368.37     51.31 o
  -7   2   8       37.84       30.10     21.21 o
  -6   2   8      214.81      275.57     26.81 o
  -5   2   8       27.96       15.54     15.62 o
  -4   2   8      189.14      189.56     30.82 o
  -3   2   8      270.01      259.79     37.12 o
  -2   2   8      488.06      491.30     28.48 o
  -1   2   8       59.98       37.82     11.90 o
   0   2   8       14.70       12.74      9.89 o
   1   2   8       22.96       28.81     10.24 o
   2   2   8      339.61      335.70     23.62 o
   3   2   8      651.12      649.91     36.41 o
   4   2   8        4.36       -0.85      7.63 o
   5   2   8      153.96      152.58     15.54 o
   6   2   8       81.49       67.13     13.29 o
   7   2   8       87.10       95.17     28.38 o
   8   2   8        4.41       22.65     23.51 o
  -8   3   8      114.77      131.29     35.83 o
  -7   3   8        0.27        2.13     13.06 o
  -6   3   8       23.06       12.33     12.60 o
  -5   3   8        6.78      -15.12     15.77 o
  -4   3   8      361.07      306.87     26.79 o
  -3   3   8      247.58      254.20     34.54 o
  -2   3   8      416.70      458.03     28.78 o
  -1   3   8      114.65      111.26     16.81 o
   0   3   8      438.97      383.87     42.43 o
   1   3   8      239.60      252.78     36.12 o
   2   3   8      371.51      317.96     37.70 o
   3   3   8      341.91      282.74     23.91 o
   4   3   8      374.33      418.45     30.96 o
   5   3   8      265.55      256.75     24.26 o
   6   3   8        4.82        9.48     10.28 o
   7   3   8       52.36       64.43     17.92 o
   8   3   8        1.99        1.43     21.21 o
  -7   4   8       14.51       17.12     20.35 o
  -6   4   8       78.33       63.12     17.58 o
  -5   4   8       47.73       37.50     15.60 o
  -4   4   8      755.23      744.42     37.20 o
  -3   4   8       50.95       44.00     14.49 o
  -2   4   8        7.69        9.57     11.01 o
  -1   4   8      360.50      348.12     26.70 o
   0   4   8      533.81      478.70     29.49 o
   1   4   8      954.76      959.78     39.41 o
   2   4   8      195.70      175.19     20.78 o
   3   4   8      716.02      766.89     58.62 o
   4   4   8       94.18       82.42     17.63 o
   5   4   8        2.06      -12.13     12.16 o
   6   4   8        1.70        8.31     19.78 o
   7   4   8       26.56      -12.33     19.49 o
  -7   5   8        9.87       11.70     19.06 o
  -6   5   8       56.09       28.94     34.97 o
  -5   5   8       20.49       16.32     14.91 o
  -4   5   8     1018.49      995.88     44.59 o
  -3   5   8     1292.03     1239.24     48.75 o
  -2   5   8     1079.05     1001.86     43.36 o
  -1   5   8     1158.85     1118.01     44.49 o
   0   5   8       81.17       75.77     15.05 o
   1   5   8      121.07      135.53     19.90 o
   2   5   8       20.16       13.33     11.64 o
   3   5   8      280.16      298.29     26.64 o
   4   5   8       12.39       18.54     13.16 o
   5   5   8       87.97       96.54     19.46 o
   6   5   8        8.04       -7.74     18.06 o
   7   5   8       52.21       35.55     27.23 o
  -6   6   8       12.47       24.07     15.59 o
  -5   6   8       12.07       29.00     16.63 o
  -4   6   8      549.04      537.62     36.78 o
  -3   6   8       36.22       38.04     22.22 o
  -2   6   8      103.74      107.86     20.35 o
  -1   6   8      101.10      110.95     29.81 o
   0   6   8      246.34      219.32     48.59 o
   1   6   8      560.38      521.42     33.62 o
   2   6   8        1.35       10.46     12.25 o
   3   6   8      364.65      370.77     29.84 o
   4   6   8      299.49      331.85     29.61 o
   5   6   8       62.68       86.57     30.67 o
   6   6   8       47.78       32.97     26.09 o
  -6   7   8       12.25        1.43     16.16 o
  -5   7   8        2.52        1.73     17.20 o
  -4   7   8      136.29      152.22     24.02 o
  -3   7   8        2.53      -10.56     25.23 o
  -2   7   8        7.99       -6.07     11.84 o
  -1   7   8       36.72       33.81     14.53 o
   0   7   8       10.03        7.45     12.25 o
   1   7   8       56.33       46.06     28.38 o
   2   7   8        0.15       15.57     12.86 o
   3   7   8      278.59      249.65     27.16 o
   4   7   8       38.32       32.31     16.04 o
   5   7   8        6.37       -8.89     20.35 o
  -5   8   8       24.08       -6.63     14.85 o
  -4   8   8       33.80       12.73     16.82 o
  -3   8   8      457.55      483.38     38.21 o
  -2   8   8      156.56      155.45     24.21 o
  -1   8   8        1.31        2.45     17.20 o
   0   8   8        5.75        9.46     12.16 o
   1   8   8       39.90       26.19     15.39 o
   2   8   8       10.56       28.98     15.40 o
   3   8   8       48.75       70.68     19.45 o
   4   8   8       14.49       12.33     22.07 o
   5   8   8       88.88       23.51     25.51 o
  -4   9   8       30.87       27.38     27.66 o
  -3   9   8       19.50       17.68     16.31 o
  -2   9   8        6.90       -0.64     13.98 o
  -1   9   8        9.61        4.55     13.97 o
   0   9   8       86.13       75.46     19.82 o
   1   9   8      159.24      152.52     25.06 o
   2   9   8        7.69       25.64     16.31 o
   3   9   8      116.51      125.84     24.08 o
  -2  10   8       79.42       95.72     23.26 o
  -1  10   8      149.44      187.79     27.77 o
   0  10   8        0.56       -2.43     13.67 o
   1  10   8       90.93       68.48     20.57 o
   2  10   8        0.26        2.44     16.04 o
  -2 -14   9       25.49       30.67     26.95 o
  -1 -14   9       78.26       74.53     28.95 o
   0 -14   9       10.18        4.59     19.49 o
   1 -14   9      245.53      213.05     30.42 o
   2 -14   9        3.89      -10.28     16.31 o
  -4 -13   9       14.84       13.76     17.03 o
  -3 -13   9       15.39       27.23     26.95 o
  -2 -13   9        0.75       -3.15     20.93 o
  -1 -13   9       47.36       29.81     23.22 o
   0 -13   9        1.05       20.35     21.21 o
   1 -13   9      208.39      207.69     54.47 o
   2 -13   9       49.49       38.93     18.49 o
   3 -13   9      120.03      136.20     25.68 o
   4 -13   9       54.51       45.98     38.99 o
  -5 -12   9        2.65       10.24     16.19 o
  -4 -12   9      135.17       91.27     21.82 o
  -3 -12   9        7.01       15.19     23.22 o
  -2 -12   9        8.07        7.74     20.93 o
  -1 -12   9       22.56       36.69     23.79 o
   0 -12   9       27.20       38.12     16.00 o
   1 -12   9       37.86       15.18     13.62 o
   2 -12   9       79.56       93.52     20.72 o
   3 -12   9       75.23       86.58     20.57 o
   4 -12   9       63.36       57.34     20.69 o
   5 -12   9       73.79       92.78     21.93 o
  -6 -11   9      140.65      162.74     28.04 o
  -5 -11   9      129.43      132.71     51.31 o
  -4 -11   9      211.61      187.50     26.99 o
  -3 -11   9       89.02      123.61     32.97 o
  -2 -11   9        3.03       -8.60     17.77 o
  -1 -11   9       12.04        5.45     17.20 o
   0 -11   9       63.08       54.30     19.78 o
   1 -11   9      222.56      220.51     25.63 o
   2 -11   9        0.35       -6.19     12.64 o
   3 -11   9       12.16       -5.57     12.24 o
   4 -11   9        0.51      -15.46     13.01 o
   5 -11   9       86.97      112.64     22.99 o
   6 -11   9       37.50       13.18     19.92 o
  -6 -10   9       75.67       41.29     19.15 o
  -5 -10   9      186.79      165.36     25.63 o
  -4 -10   9      160.48      205.53     26.51 o
  -3 -10   9      195.71      253.13     26.37 o
  -2 -10   9       10.92        8.41     14.62 o
  -1 -10   9      778.09      749.92     57.33 o
   0 -10   9       90.38       71.72     16.99 o
   1 -10   9      498.84      479.90     33.54 o
   2 -10   9      222.95      177.21     23.41 o
   3 -10   9        3.44       14.97     13.77 o
   4 -10   9       87.16       74.68     31.96 o
   5 -10   9      185.98      194.78     41.28 o
   6 -10   9       13.58       -1.84     15.62 o
  -7  -9   9       16.48       -6.51     16.72 o
  -6  -9   9       61.96       91.79     37.27 o
  -5  -9   9      104.89      143.50     23.65 o
  -4  -9   9      303.82      324.14     29.52 o
  -3  -9   9      152.12      168.80     44.43 o
  -2  -9   9        1.78       14.37     15.62 o
  -1  -9   9     1474.63     1309.73    159.61 o
   0  -9   9      299.91      285.28     34.00 o
   1  -9   9      197.30      206.88     32.55 o
   2  -9   9      149.58      148.68     16.78 o
   3  -9   9      179.96      162.00     17.80 o
   4  -9   9       32.05       70.08     18.21 o
   5  -9   9      156.89      149.91     23.50 o
   6  -9   9       11.45       21.55     15.86 o
   7  -9   9        2.62       11.43     17.92 o
  -7  -8   9       19.37       30.77     18.03 o
  -6  -8   9      114.02      113.19     22.38 o
  -5  -8   9      482.98      489.90     35.41 o
  -4  -8   9       16.14        5.04     12.00 o
  -3  -8   9      132.40      209.56     23.01 o
  -2  -8   9        1.55        5.98      6.52 o
  -1  -8   9      591.53      593.25     19.86 o
   0  -8   9       90.18       99.20     13.85 o
   1  -8   9      633.92      629.56     44.00 o
   2  -8   9      302.86      284.33     19.97 o
   3  -8   9      115.14      146.27     16.34 o
   4  -8   9       82.40       61.36     13.55 o
   5  -8   9      120.60      127.28     17.50 o
   6  -8   9       19.11       17.09     16.48 o
   7  -8   9       27.46       15.00     15.70 o
  -7  -7   9        0.85      -11.87     21.21 o
  -6  -7   9       49.18       31.09     30.39 o
  -5  -7   9       62.17       99.37     21.36 o
  -4  -7   9        4.40       -0.68     11.34 o
  -3  -7   9       86.42       40.25     14.12 o
  -2  -7   9        9.11       -0.56      5.96 o
  -1  -7   9     1492.78     1464.87     30.11 o
   0  -7   9        0.36        9.04      6.06 o
   1  -7   9      313.54      311.31     19.02 o
   2  -7   9      248.42      261.30     19.01 o
   3  -7   9      360.74      375.60     22.43 o
   4  -7   9      487.45      456.96     31.96 o
   5  -7   9      277.11      302.05     23.60 o
   6  -7   9       90.13      120.85     18.49 o
   7  -7   9       81.20       62.40     59.34 o
   8  -7   9        3.96       -8.16     14.59 o
  -8  -6   9       70.64       52.01     20.78 o
  -7  -6   9      267.95      344.61     34.32 o
  -6  -6   9      310.64      364.64     32.48 o
  -5  -6   9       28.38       11.55     25.80 o
  -4  -6   9      160.44      119.59     19.45 o
  -3  -6   9        2.51        4.55      7.96 o
  -2  -6   9        7.20        6.48     10.04 o
  -1  -6   9      858.86      929.62     27.48 o
   0  -6   9       10.93       -0.44      5.72 o
   1  -6   9      193.90      190.37     15.32 o
   2  -6   9      359.16      339.61     19.80 o
   3  -6   9      477.93      519.08     24.65 o
   4  -6   9      170.54      159.00     16.76 o
   5  -6   9       26.62       14.80     10.67 o
   6  -6   9      200.52      170.39     18.90 o
   7  -6   9       40.23       36.67     13.68 o
   8  -6   9       27.36       16.60     16.28 o
  -8  -5   9      267.51      285.09     33.24 o
  -7  -5   9      414.43      356.84     33.85 o
  -6  -5   9      453.80      404.13     34.11 o
  -5  -5   9      709.68      790.12     68.66 o
  -4  -5   9        0.14       -4.65     12.04 o
  -3  -5   9      378.55      379.89     30.93 o
  -2  -5   9        1.65       -9.72      6.48 o
  -1  -5   9      614.63      633.99     22.54 o
   0  -5   9      263.49      271.73     22.42 o
   1  -5   9       53.47       73.26     10.11 o
   2  -5   9      311.96      326.18     18.93 o
   3  -5   9      262.76      277.51     19.11 o
   4  -5   9      496.45      467.79     24.94 o
   5  -5   9       53.13       72.46     13.26 o
   6  -5   9      217.36      228.08     20.79 o
   7  -5   9       38.17       36.09     14.05 o
   8  -5   9       60.94       45.11     15.15 o
  -8  -4   9       58.21       62.81     20.45 o
  -7  -4   9      166.95      123.89     51.46 o
  -6  -4   9        1.84       10.75     13.27 o
  -5  -4   9       10.12       11.44     12.35 o
  -4  -4   9      104.06       97.57     13.07 o
  -3  -4   9      691.90      684.81     23.87 o
  -2  -4   9        2.82       10.03      7.45 o
  -1  -4   9     2134.32     2168.37     42.57 o
   0  -4   9      432.17      406.81     17.99 o
   1  -4   9      109.56      115.88     15.08 o
   2  -4   9      190.46      209.53     27.10 o
   3  -4   9      330.09      334.74     25.66 o
   4  -4   9     1400.84     1434.77     38.94 o
   5  -4   9      154.98      142.45     16.26 o
   6  -4   9       85.54      108.99     15.48 o
   7  -4   9       33.01       24.10     15.61 o
   8  -4   9       41.62       39.53     15.74 o
  -8  -3   9        0.40        6.28     16.34 o
  -7  -3   9      233.18      299.77     45.15 o
  -6  -3   9      102.73       68.98     17.75 o
  -5  -3   9        5.14       -5.15      9.93 o
  -4  -3   9      248.95      216.24     20.18 o
  -3  -3   9      212.73      238.89     23.20 o
  -2  -3   9      703.52      709.40     23.31 o
  -1  -3   9     1566.05     1560.56     34.62 o
   0  -3   9      380.84      359.92     16.79 o
   1  -3   9      646.14      657.59     27.26 o
   2  -3   9      182.46      181.84     18.20 o
   3  -3   9      589.32      674.60     23.07 o
   4  -3   9       39.27       34.90     10.24 o
   5  -3   9       56.09       68.53     12.74 o
   6  -3   9       51.86       40.90     13.09 o
   7  -3   9        0.01       -6.90     10.52 o
   8  -3   9       48.74       64.70     15.45 o
  -8  -2   9       28.90       52.46     28.38 o
  -7  -2   9      119.06      146.20     35.26 o
  -6  -2   9       37.01       44.15     23.79 o
  -5  -2   9      278.92      329.63     21.50 o
  -4  -2   9        0.04       -0.99      7.70 o
  -3  -2   9     1197.29     1175.95     31.04 o
  -2  -2   9       52.06       51.85     14.25 o
  -1  -2   9     1740.45     1701.61     38.44 o
   0  -2   9      813.77      816.10     23.70 o
   1  -2   9      534.92      515.25     20.11 o
   2  -2   9      368.02      389.37     22.65 o
   3  -2   9      165.75      200.78     14.88 o
   4  -2   9      106.15      134.33     18.25 o
   5  -2   9       90.05       85.58     13.56 o
   6  -2   9      102.05      109.63     15.40 o
   7  -2   9        0.14       -3.45     10.58 o
   8  -2   9       39.06       23.77     12.95 o
  -8  -1   9       27.87       28.09     24.65 o
  -7  -1   9      210.18      224.75     41.85 o
  -6  -1   9        0.34       20.93     19.78 o
  -5  -1   9      132.17      145.88     19.35 o
  -4  -1   9        8.04        2.05     14.62 o
  -3  -1   9      108.61      145.51     23.94 o
  -2  -1   9      145.84      149.84     17.67 o
  -1  -1   9     1299.08     1312.81     44.57 o
   0  -1   9      823.91      854.82     23.96 o
   1  -1   9      101.07      111.88     16.47 o
   2  -1   9      398.54      402.68     18.36 o
   3  -1   9      129.54       81.44     23.78 o
   4  -1   9      563.01      601.63     23.47 o
   5  -1   9      143.86      151.38     20.26 o
   6  -1   9      154.34      162.78     17.45 o
   7  -1   9       16.27       28.61     12.08 o
   8  -1   9       71.04       90.40     16.64 o
  -8   0   9       57.09       21.79     26.37 o
  -7   0   9      475.51      452.36     53.03 o
  -6   0   9       64.41       71.38     26.09 o
  -5   0   9      107.86      120.74     25.23 o
  -4   0   9       28.93       46.15     13.90 o
  -3   0   9        3.01        5.94      9.75 o
  -2   0   9      193.72      208.62     20.54 o
  -1   0   9      860.39      843.74     45.44 o
   0   0   9      289.43      301.41     22.91 o
   1   0   9       34.59       20.34     10.24 o
   2   0   9      493.11      499.19     29.69 o
   3   0   9      451.99      427.43     20.09 o
   4   0   9       40.33       24.31     15.15 o
   5   0   9      265.85      282.92     19.25 o
   6   0   9      166.67      180.60     32.11 o
   7   0   9      108.14       99.79     21.16 o
   8   0   9       71.97      117.53     33.83 o
  -8   1   9       28.61       -4.30     22.36 o
  -7   1   9      280.41      366.93     50.17 o
  -6   1   9        1.85        2.52     12.67 o
  -5   1   9       68.75       88.72     17.51 o
  -4   1   9      100.27       62.50     15.19 o
  -3   1   9      388.81      373.06     32.82 o
  -2   1   9      116.48       93.06     27.23 o
  -1   1   9       19.36       23.19     31.82 o
   0   1   9       41.14       60.79     18.49 o
   1   1   9      619.83      628.12     30.51 o
   2   1   9     1060.88     1033.25     38.61 o
   3   1   9       85.03       81.43     15.10 o
   4   1   9      721.62      634.03     25.16 o
   5   1   9       51.79       57.16     12.02 o
   6   1   9      112.32      124.26     19.78 o
   7   1   9       68.26       71.11     14.33 o
   8   1   9       21.02       18.63     23.22 o
  -8   2   9        2.06       17.77     25.51 o
  -7   2   9      238.53      352.89     50.45 o
  -6   2   9        2.26        3.32     12.67 o
  -5   2   9        8.78        1.04     13.01 o
  -4   2   9        0.53        3.42     11.90 o
  -3   2   9        2.12       -3.55     10.63 o
  -2   2   9      222.32      196.79     21.62 o
  -1   2   9      165.90      142.08     18.85 o
   0   2   9      580.45      574.54     29.80 o
   1   2   9       13.83        7.74      9.73 o
   2   2   9      143.88      155.60     19.29 o
   3   2   9      271.16      260.63     23.80 o
   4   2   9      108.11      130.64     18.80 o
   5   2   9       19.10       13.16     12.25 o
   6   2   9      111.40      108.60     19.34 o
   7   2   9       15.09        1.72     18.92 o
  -7   3   9      265.95      341.41     35.98 o
  -6   3   9       17.01        1.40     13.36 o
  -5   3   9        7.55       11.30     20.35 o
  -4   3   9      186.43      182.90     34.26 o
  -3   3   9      444.51      484.04     33.11 o
  -2   3   9      215.54      183.27     22.50 o
  -1   3   9      169.35      182.55     31.25 o
   0   3   9      151.46      179.86     23.79 o
   1   3   9       24.34       13.89     11.33 o
   2   3   9      152.24      169.75     20.88 o
   3   3   9      507.60      541.33     32.43 o
   4   3   9        7.44       -7.35     10.64 o
   5   3   9       49.47       48.24     15.63 o
   6   3   9        8.77       10.04     14.26 o
  -7   4   9      221.06      185.45     27.14 o
  -6   4   9       18.47       33.79     18.20 o
  -5   4   9       74.69       88.44     20.11 o
  -4   4   9      516.41      558.22     55.47 o
  -3   4   9     1522.61     1428.97     52.08 o
  -2   4   9      296.45      269.46     26.53 o
  -1   4   9       17.14       17.21     11.30 o
   0   4   9      338.10      307.27     32.39 o
   1   4   9       33.30       19.09     16.91 o
   2   4   9      101.03      118.01     19.02 o
   3   4   9       68.52       84.42     17.14 o
   4   4   9      257.41      302.82     48.73 o
   5   4   9       10.18        1.97     13.06 o
   6   4   9       31.44       49.31     25.23 o
   7   4   9        2.81       -2.29     21.21 o
  -6   5   9        0.63       -2.45     14.58 o
  -5   5   9       27.26       22.07     16.31 o
  -4   5   9        1.09       -1.18     12.35 o
  -3   5   9      223.86      214.00     26.44 o
  -2   5   9     1267.64     1256.98     50.25 o
  -1   5   9       61.94       40.11     13.95 o
   0   5   9     1346.44     1270.90     49.64 o
   1   5   9       33.15       33.67     13.37 o
   2   5   9      204.47      166.27     22.16 o
   3   5   9       21.67       26.48     14.09 o
   4   5   9        4.09       -1.63     11.83 o
   5   5   9        2.29        0.58     13.63 o
   6   5   9       38.28       92.31     29.81 o
  -6   6   9        1.37       10.69     15.37 o
  -5   6   9       46.55       77.26     20.24 o
  -4   6   9      183.74      211.42     27.08 o
  -3   6   9      216.92      261.84     29.75 o
  -2   6   9       58.13       51.55     16.53 o
  -1   6   9       94.03       52.51     16.47 o
   0   6   9       14.64      -10.19     11.47 o
   1   6   9        4.37       -2.67     14.19 o
   2   6   9      230.24      245.41     27.09 o
   3   6   9        7.33       19.36     15.62 o
   4   6   9       34.19       64.84     18.01 o
   5   6   9       23.98       15.48     21.21 o
  -5   7   9        8.37       24.53     16.59 o
  -4   7   9       57.55       61.88     19.15 o
  -3   7   9       19.45        0.00     14.76 o
  -2   7   9        2.81       -1.33     15.19 o
  -1   7   9       33.57       27.06     15.46 o
   0   7   9      110.02       68.37     18.51 o
   1   7   9        7.41       14.09     13.78 o
   2   7   9       60.92       71.60     18.53 o
   3   7   9       30.43       35.33     18.35 o
   4   7   9       84.65       84.96     45.72 o
   5   7   9        1.98      -17.77     18.92 o
  -4   8   9       12.60       14.58     16.74 o
  -3   8   9       13.55       10.63     16.31 o
  -2   8   9      235.71      198.39     28.38 o
  -1   8   9        6.76       -2.66     14.16 o
   0   8   9      212.69      200.92     36.55 o
   1   8   9       39.91       54.16     20.78 o
   2   8   9       99.24      106.09     21.94 o
   3   8   9        4.52        6.43     19.21 o
   4   8   9       11.31       43.29     23.22 o
  -2   9   9       83.75      107.79     24.06 o
  -1   9   9        2.57       10.96     15.98 o
   0   9   9      107.26      140.02     47.30 o
   1   9   9        2.02        6.67     15.39 o
   2   9   9      144.95      173.76     26.93 o
  -1 -14  10       61.72       62.49     30.39 o
   0 -14  10       75.09      107.21     34.97 o
   1 -14  10        0.24      -30.10     20.07 o
  -3 -13  10       22.04      -28.09     20.93 o
  -2 -13  10       21.34       10.89     25.23 o
  -1 -13  10       87.33      116.39     32.97 o
   0 -13  10       15.90       -6.02     21.21 o
   1 -13  10       10.49       -9.97     15.34 o
   2 -13  10      185.74      160.83     27.95 o
   3 -13  10        3.57      -12.60     15.43 o
  -4 -12  10        3.42       17.78     16.33 o
  -3 -12  10       94.62      108.93     34.11 o
  -2 -12  10       14.97       -3.44     20.64 o
  -1 -12  10      122.88      110.37     32.68 o
   0 -12  10      278.66      257.67     28.53 o
   1 -12  10        2.00       -7.40     14.28 o
   2 -12  10      142.09      165.90     25.71 o
   3 -12  10       15.74        3.65     14.69 o
   4 -12  10       60.54       24.51     19.35 o
  -5 -11  10       71.14       60.92     20.27 o
  -4 -11  10      242.41      268.45     30.48 o
  -3 -11  10       22.99        1.09     14.64 o
  -2 -11  10      133.85      141.33     33.83 o
  -1 -11  10       17.81       16.63     19.21 o
   0 -11  10       52.52       60.94     17.77 o
   1 -11  10       40.27       45.37     16.01 o
   2 -11  10       79.62       81.84     19.41 o
   3 -11  10      197.16      186.92     26.15 o
   4 -11  10       48.45       36.70     17.92 o
   5 -11  10        0.41       -6.91     18.63 o
  -6 -10  10       12.16       27.13     17.66 o
  -5 -10  10       48.26       28.53     17.28 o
  -4 -10  10      370.86      422.20     34.21 o
  -3 -10  10        8.40       11.49     13.15 o
  -2 -10  10      433.04      372.38     45.87 o
  -1 -10  10        7.77        1.28      9.48 o
   0 -10  10      358.14      398.20     23.78 o
   1 -10  10        8.27        5.90      9.79 o
   2 -10  10      146.39      175.11     19.06 o
   3 -10  10       28.26       33.44     25.51 o
   4 -10  10        7.96       -4.59     13.74 o
   5 -10  10       39.84       15.09     17.10 o
   6 -10  10       60.47       16.83     22.50 o
  -6  -9  10       15.02        2.86     21.50 o
  -5  -9  10        3.06       -8.41     13.33 o
  -4  -9  10      162.23      197.12     29.10 o
  -3  -9  10       22.10        1.60     11.70 o
  -2  -9  10      164.96      198.23     28.95 o
  -1  -9  10       66.26       64.93     17.67 o
   0  -9  10     1066.04     1031.52     38.76 o
   1  -9  10        0.20       -0.44     10.57 o
   2  -9  10      326.71      408.88     41.85 o
   3  -9  10      157.80      147.74     18.15 o
   4  -9  10      192.97      187.37     26.46 o
   5  -9  10       44.98       37.94     17.12 o
   6  -9  10      191.65      167.78     39.27 o
  -7  -8  10        0.78      -11.83     14.90 o
  -6  -8  10       24.71       22.46     16.61 o
  -5  -8  10      157.99      178.12     24.43 o
  -4  -8  10      344.62      361.68     30.76 o
  -3  -8  10       83.14       59.70     19.78 o
  -2  -8  10      100.85      107.04     24.55 o
  -1  -8  10        5.17       -4.51      7.26 o
   0  -8  10      250.44      221.26     17.74 o
   1  -8  10        4.29       -4.56      8.28 o
   2  -8  10      151.47      181.13     17.79 o
   3  -8  10      250.81      250.03     20.75 o
   4  -8  10      212.35      234.45     21.28 o
   5  -8  10        0.82        1.92     10.96 o
   6  -8  10       62.75       70.79     15.72 o
   7  -8  10       12.69       -6.16     18.63 o
  -7  -7  10       36.91       51.31     19.46 o
  -6  -7  10      100.63       74.29     20.16 o
  -5  -7  10        4.19       -7.76     13.06 o
  -4  -7  10       61.81       74.04     19.21 o
  -3  -7  10       38.48       31.27     13.21 o
  -2  -7  10      165.98      129.75     37.36 o
  -1  -7  10      264.42      264.20     14.80 o
   0  -7  10      736.90      767.06     45.19 o
   1  -7  10       57.13       48.85     10.75 o
   2  -7  10       18.06       20.19      9.09 o
   3  -7  10        7.01       15.93      9.57 o
   4  -7  10        1.07       -0.95      9.70 o
   5  -7  10      577.79      528.92     29.25 o
   6  -7  10        1.37       12.27     12.12 o
   7  -7  10       68.80       62.47     15.25 o
  -7  -6  10       23.59       19.15     17.43 o
  -6  -6  10      378.17      378.52     33.60 o
  -5  -6  10        7.86       19.22     13.95 o
  -4  -6  10       45.47       16.81     12.69 o
  -3  -6  10      132.75      121.36     13.90 o
  -2  -6  10       22.98       21.10      8.85 o
  -1  -6  10       25.87       15.74      8.65 o
   0  -6  10      418.78      460.07     20.70 o
   1  -6  10       61.87       77.63     11.86 o
   2  -6  10      104.87       86.76     23.00 o
   3  -6  10      711.09      661.25     33.06 o
   4  -6  10      177.82      160.09     17.51 o
   5  -6  10      436.22      471.77     27.58 o
   6  -6  10        2.40       -9.89      9.86 o
   7  -6  10       66.73       61.66     16.05 o
  -7  -5  10       48.93       49.84     19.15 o
  -6  -5  10      464.23      417.86     34.58 o
  -5  -5  10       14.63        3.58     13.07 o
  -4  -5  10      157.42      198.06     22.93 o
  -3  -5  10      144.46      131.08     14.38 o
  -2  -5  10      504.13      510.83     21.87 o
  -1  -5  10       93.82      100.46     12.17 o
   0  -5  10      219.21      280.01     16.95 o
   1  -5  10      157.18      174.51     14.11 o
   2  -5  10       21.68       18.91     10.52 o
   3  -5  10      239.69      237.48     19.77 o
   4  -5  10       63.79       55.46     12.47 o
   5  -5  10      143.11      172.99     18.26 o
   6  -5  10        2.73       -8.04      9.82 o
   7  -5  10       55.46       72.49     15.72 o
  -8  -4  10       13.76       -7.74     22.65 o
  -7  -4  10       29.11       24.12     22.50 o
  -6  -4  10      402.85      386.39     32.36 o
  -5  -4  10      103.58       99.72     19.00 o
  -4  -4  10      448.19      535.10     31.75 o
  -3  -4  10       26.29       13.21     11.15 o
  -2  -4  10      698.49      734.96     31.66 o
  -1  -4  10        8.90        5.22      6.05 o
   0  -4  10      402.19      392.51     21.30 o
   1  -4  10      292.58      306.41     24.92 o
   2  -4  10       59.20       66.34     13.88 o
   3  -4  10        1.91       -0.78      9.50 o
   4  -4  10       23.69        9.24     11.44 o
   5  -4  10      230.33      263.62     21.35 o
   6  -4  10       29.99       21.74     11.74 o
   7  -4  10       40.08       17.85     12.48 o
   8  -4  10        0.57       13.17     13.48 o
  -8  -3  10        6.18       12.33     24.94 o
  -7  -3  10        4.59        2.58     22.65 o
  -6  -3  10      273.56      290.11     44.15 o
  -5  -3  10       72.78       86.57     27.52 o
  -4  -3  10      920.21      986.22     31.18 o
  -3  -3  10       54.25       67.51     11.12 o
  -2  -3  10      180.21      180.49     22.74 o
  -1  -3  10      118.74      124.63     15.59 o
   0  -3  10      444.48      442.33     19.64 o
   1  -3  10      235.94      253.18     15.89 o
   2  -3  10       11.59       17.07      7.76 o
   3  -3  10      101.29      126.19     18.03 o
   4  -3  10      633.30      622.16     33.21 o
   5  -3  10       25.90       13.19     12.10 o
   6  -3  10      100.81       89.63     15.33 o
   7  -3  10       36.98       38.65     13.69 o
   8  -3  10        3.90        7.67     12.46 o
  -8  -2  10       67.32       33.83     29.81 o
  -7  -2  10       53.04       43.29     27.52 o
  -6  -2  10      434.77      428.85     51.03 o
  -5  -2  10       57.36       29.81     20.64 o
  -4  -2  10      655.63      667.35     33.47 o
  -3  -2  10      823.75      835.40     41.28 o
  -2  -2  10      972.49     1013.72     38.68 o
  -1  -2  10      431.80      447.18     36.98 o
   0  -2  10       64.32       50.87      9.20 o
   1  -2  10       10.66       -2.69      6.83 o
   2  -2  10      131.88      148.80     16.22 o
   3  -2  10      186.22      181.37     34.98 o
   4  -2  10       52.09       51.91     14.60 o
   5  -2  10      109.97      102.34     25.23 o
   6  -2  10        4.19        7.08     10.86 o
   7  -2  10       33.73       24.08     13.31 o
   8  -2  10        0.24        3.94     13.07 o
  -8  -1  10       48.84       78.26     31.25 o
  -7  -1  10       39.40      -12.61     21.50 o
  -6  -1  10      308.81      296.13     45.01 o
  -5  -1  10       24.17       22.86     12.90 o
  -4  -1  10     1240.34     1317.11     76.40 o
  -3  -1  10       10.85        3.07     10.40 o
  -2  -1  10      355.30      368.52     27.23 o
  -1  -1  10      347.92      347.91     24.80 o
   0  -1  10      142.30      167.57     40.71 o
   1  -1  10      636.33      670.09     31.73 o
   2  -1  10        0.43       -6.31      6.90 o
   3  -1  10      864.85      824.06     44.42 o
   4  -1  10      162.02      200.29     16.86 o
   5  -1  10      112.98      140.60     20.46 o
   6  -1  10       20.38       28.56     11.52 o
   7  -1  10       39.70       51.92     13.60 o
  -7   0  10       21.89       39.85     24.65 o
  -6   0  10      223.02       81.70     28.38 o
  -5   0  10        0.88       12.61     12.44 o
  -4   0  10      381.91      410.35     29.81 o
  -3   0  10       16.54       12.21     11.25 o
  -2   0  10        9.82        6.41     10.75 o
  -1   0  10        6.06        2.10      9.70 o
   0   0  10      209.35      219.38     21.59 o
   1   0  10      387.24      354.09     25.68 o
   2   0  10       73.18       69.42     18.92 o
   3   0  10     1448.77     1442.60     47.39 o
   4   0  10       53.90       49.02     14.44 o
   5   0  10      148.87      170.42     22.79 o
   6   0  10       24.53       40.59     15.95 o
   7   0  10       17.87       26.30     12.13 o
  -7   1  10        1.02        7.17     24.08 o
  -6   1  10      221.40      216.54     26.15 o
  -5   1  10        8.49        2.43     12.08 o
  -4   1  10       99.53       87.10     17.92 o
  -3   1  10      686.06      665.74     35.59 o
  -2   1  10      656.44      692.51     59.20 o
  -1   1  10       53.72       45.95     14.18 o
   0   1  10       21.81       30.26     13.62 o
   1   1  10        9.84        7.92     11.13 o
   2   1  10        6.18       -5.55     15.05 o
   3   1  10      309.12      306.75     26.00 o
   4   1  10       15.11        5.26     14.91 o
   5   1  10      268.35      207.97     23.40 o
   6   1  10       33.29      105.49     28.67 o
   7   1  10       32.29       41.54     15.70 o
  -7   2  10        0.89      -30.53     20.35 o
  -6   2  10      245.69      271.34     29.06 o
  -5   2  10       45.31       35.66     15.46 o
  -4   2  10      210.26      232.80     50.74 o
  -3   2  10       31.49       18.05     12.49 o
  -2   2  10      528.05      554.42     50.74 o
  -1   2  10      122.95      135.26     19.74 o
   0   2  10      446.77      439.28     30.20 o
   1   2  10      700.14      734.42     35.47 o
   2   2  10        6.01      -13.41      8.94 o
   3   2  10      268.89      289.26     43.43 o
   4   2  10        0.07      -16.47     10.98 o
   5   2  10        6.07       23.19     14.26 o
   6   2  10       16.93       28.83     14.74 o
  -7   3  10        0.17       14.22     16.11 o
  -6   3  10      353.13      359.53     33.01 o
  -5   3  10       17.44        9.04     14.30 o
  -4   3  10      223.40      185.63     24.83 o
  -3   3  10      233.84      246.81     26.25 o
  -2   3  10      692.61      662.69     64.93 o
  -1   3  10      422.02      509.01     62.49 o
   0   3  10       10.25        4.28     10.63 o
   1   3  10       10.29        9.61     13.76 o
   2   3  10       12.01       19.14     12.54 o
   3   3  10      278.58      326.14     36.12 o
   4   3  10       85.82       72.68     17.31 o
   5   3  10       45.57       33.36     15.70 o
   6   3  10        2.27        2.48     27.52 o
  -6   4  10      430.20      532.83     41.57 o
  -5   4  10       34.05       61.25     18.08 o
  -4   4  10      379.53      359.32     32.57 o
  -3   4  10     1023.14      962.30     44.79 o
  -2   4  10      487.71      476.48     34.40 o
  -1   4  10      364.21      309.19     29.37 o
   0   4  10        2.82        9.72     13.04 o
   1   4  10      168.99      227.13     31.82 o
   2   4  10       33.24       39.46     19.21 o
   3   4  10      114.12      144.01     22.38 o
   4   4  10       11.83        9.39     12.74 o
   5   4  10       39.54       21.13     15.25 o
   6   4  10        1.77       -0.86     19.49 o
  -6   5  10      125.19      167.02     34.83 o
  -5   5  10       10.40       21.61     15.70 o
  -4   5  10      167.09      206.65     27.42 o
  -3   5  10        8.67       -5.72     12.73 o
  -2   5  10       35.86       40.27     16.77 o
  -1   5  10       89.53       89.90     22.93 o
   0   5  10        3.86        3.01     12.29 o
   1   5  10      505.59      510.48     53.61 o
   2   5  10        0.17       -2.78     12.47 o
   3   5  10      231.54      225.39     62.35 o
   4   5  10       53.14       62.99     18.53 o
   5   5  10       10.77       10.30     34.54 o
  -5   6  10       10.49        2.95     15.63 o
  -4   6  10       44.39        8.61     15.81 o
  -3   6  10       50.55       42.33     17.49 o
  -2   6  10       89.94       77.98     20.17 o
  -1   6  10       28.53       14.74     13.68 o
   0   6  10       12.56       25.81     21.21 o
   1   6  10       46.15       43.68     16.85 o
   2   6  10        2.75        8.02     13.16 o
   3   6  10      227.39      277.02     40.28 o
   4   6  10       29.69       37.36     17.82 o
   5   6  10       27.75       32.97     25.51 o
  -4   7  10       51.21       67.77     21.71 o
  -3   7  10       33.46       17.87     21.64 o
  -2   7  10       13.29       -3.62     17.92 o
  -1   7  10       13.36        7.55     15.13 o
   0   7  10        6.91       -4.33     13.48 o
   1   7  10      113.86      137.73     24.32 o
   2   7  10        4.79       23.47     23.22 o
   3   7  10      215.09      244.51     30.04 o
   4   7  10       36.86       34.93     18.28 o
  -2   8  10        9.94       -1.64     15.42 o
  -1   8  10       11.85       20.52     16.05 o
   0   8  10        1.11        1.86     15.20 o
   1   8  10      190.92      147.51     25.80 o
   2   8  10        0.58        7.02     16.22 o
  -2 -13  11        5.35       36.12     27.81 o
  -1 -13  11       45.67       63.07     28.09 o
   0 -13  11       20.53        2.29     24.08 o
   1 -13  11       42.26       72.57     20.89 o
   2 -13  11        0.06      -12.66     14.69 o
  -4 -12  11       11.00      -15.19     24.37 o
  -3 -12  11       75.73       64.79     30.39 o
  -2 -12  11        1.14        6.02     23.79 o
  -1 -12  11       48.71       75.68     30.96 o
   0 -12  11       13.98       42.14     23.51 o
   1 -12  11      129.72      111.47     26.23 o
   2 -12  11        0.98        5.24     29.53 o
   3 -12  11       29.61       12.94     25.37 o
   4 -12  11        5.21       -7.61     15.39 o
  -5 -11  11       65.81       47.36     29.67 o
  -4 -11  11       88.76       92.39     21.28 o
  -3 -11  11      311.54      313.61     46.73 o
  -2 -11  11       33.00       -8.31     20.35 o
  -1 -11  11      249.23      256.28     42.43 o
   0 -11  11       61.35       49.80     13.44 o
   1 -11  11       87.14       70.11     14.94 o
   2 -11  11        2.18        1.44     13.25 o
   3 -11  11       18.32       12.53     15.48 o
   4 -11  11      423.94      417.74     65.36 o
   5 -11  11       36.90       52.64     20.51 o
  -5 -10  11      108.98      107.66     23.13 o
  -4 -10  11      223.62      218.52     27.59 o
  -3 -10  11      171.69      215.41     25.79 o
  -2 -10  11      183.15      139.89     33.83 o
  -1 -10  11      244.20      221.59     38.41 o
   0 -10  11        0.05        3.07      9.47 o
   1 -10  11      252.27      267.06     22.29 o
   2 -10  11        0.30        2.13     11.85 o
   3 -10  11      131.77      125.29     18.39 o
   4 -10  11        6.25        0.18     11.89 o
   5 -10  11       49.91       22.53     17.56 o
  -6  -9  11       15.76       46.94     20.64 o
  -5  -9  11      189.64      205.11     28.38 o
  -4  -9  11        3.07        7.36     14.15 o
  -3  -9  11      455.07      475.38     40.99 o
  -2  -9  11       21.99        0.80     11.64 o
  -1  -9  11      268.91      286.49     30.72 o
   0  -9  11       11.64        1.49      9.90 o
   1  -9  11      262.91      224.37     19.58 o
   2  -9  11        8.40       -4.92      9.04 o
   3  -9  11       37.45       45.43     13.75 o
   4  -9  11       13.02       23.56     12.75 o
   5  -9  11       44.09       52.54     15.37 o
   6  -9  11       44.66       38.21     20.17 o
  -6  -8  11        7.30      -20.07     14.76 o
  -5  -8  11       28.58       36.93     17.07 o
  -4  -8  11      323.25      365.94     31.71 o
  -3  -8  11       43.02       55.53     15.83 o
  -2  -8  11        5.06       -0.35     13.47 o
  -1  -8  11      439.64      437.87     22.60 o
   0  -8  11       48.63       42.58     11.38 o
   1  -8  11      215.88      213.32     18.67 o
   2  -8  11       27.57       36.51     11.69 o
   3  -8  11       19.58       16.50     10.64 o
   4  -8  11      362.81      416.52     27.24 o
   5  -8  11       61.17       32.91     15.01 o
   6  -8  11      104.91      122.46     19.36 o
  -7  -7  11       71.89       67.65     21.28 o
  -6  -7  11       55.19       54.32     31.68 o
  -5  -7  11      202.01      185.74     31.25 o
  -4  -7  11       82.58      112.81     20.47 o
  -3  -7  11       10.58        2.54     11.79 o
  -2  -7  11       72.80       65.37     15.27 o
  -1  -7  11      331.81      352.59     19.53 o
   0  -7  11        6.08        2.89      8.57 o
   1  -7  11      219.47      260.18     19.91 o
   2  -7  11      298.29      269.55     20.62 o
   3  -7  11       97.00      120.03     22.14 o
   4  -7  11       17.17       18.25     11.04 o
   5  -7  11        0.83        5.25     10.59 o
   6  -7  11      105.76      114.25     18.00 o
   7  -7  11        0.90       -6.55     12.32 o
  -7  -6  11       90.90      106.54     24.44 o
  -6  -6  11       43.43       50.74     27.09 o
  -5  -6  11      349.82      386.64     34.54 o
  -4  -6  11       74.98       94.99     21.93 o
  -3  -6  11      471.37      449.27     30.00 o
  -2  -6  11        2.85        2.57      8.36 o
  -1  -6  11      425.08      420.69     21.43 o
   0  -6  11       42.17       50.05     10.73 o
   1  -6  11      143.62      104.06     24.08 o
   2  -6  11      625.07      571.70     26.07 o
   3  -6  11       20.32       10.72     11.45 o
   4  -6  11      222.67      197.23     19.61 o
   5  -6  11        0.21       -0.63     10.18 o
   6  -6  11      136.45      128.98     18.48 o
   7  -6  11        0.58       -3.31     12.10 o
  -7  -5  11       73.62       75.11     30.10 o
  -6  -5  11       84.86       88.13     21.24 o
  -5  -5  11      249.77      252.87     72.53 o
  -4  -5  11       23.07       30.46     13.92 o
  -3  -5  11       34.94       29.55     10.34 o
  -2  -5  11       70.13       82.05     12.42 o
  -1  -5  11      560.42      543.40     30.10 o
   0  -5  11      129.61      145.95     14.38 o
   1  -5  11       50.72       18.28     29.67 o
   2  -5  11       97.83       94.57     16.91 o
   3  -5  11       22.30       19.51     10.35 o
   4  -5  11       90.66       91.88     14.70 o
   5  -5  11       52.51       24.39     14.79 o
   6  -5  11      220.07      243.96     28.98 o
   7  -5  11        5.89        1.45     12.49 o
  -7  -4  11       62.69       75.68     30.10 o
  -6  -4  11       83.11       30.10     23.51 o
  -5  -4  11      205.37      196.65     37.55 o
  -4  -4  11       54.13       52.46     22.36 o
  -3  -4  11      346.59      353.70     20.62 o
  -2  -4  11       97.64      113.41     13.69 o
  -1  -4  11      849.18      859.44     27.97 o
   0  -4  11       75.86       76.07     23.47 o
   1  -4  11       24.62       23.83      8.69 o
   2  -4  11        1.56       -5.18      9.50 o
   3  -4  11      421.84      458.65     43.86 o
   4  -4  11        2.10        4.73      9.37 o
   5  -4  11       10.21        8.50     10.58 o
   6  -4  11       18.43       22.60     12.57 o
   7  -4  11        0.01       18.50     13.83 o
  -7  -3  11      113.68      141.90     37.27 o
  -6  -3  11       49.51       75.11     29.53 o
  -5  -3  11      152.07      128.43     30.96 o
  -4  -3  11      132.76      123.80     26.23 o
  -3  -3  11     1338.08     1380.03     47.97 o
  -2  -3  11       38.19       50.42     14.16 o
  -1  -3  11      405.84      380.43     26.42 o
   0  -3  11       48.80       67.11     12.24 o
   1  -3  11      162.01      174.71     17.27 o
   2  -3  11      108.43      136.75     27.09 o
   3  -3  11       54.90       45.44     13.80 o
   4  -3  11      255.12      310.86     27.32 o
   5  -3  11        5.89       -5.91      9.60 o
   6  -3  11       33.23       38.66     13.68 o
   7  -3  11        5.46       -6.11     11.75 o
  -7  -2  11      258.04      221.59     42.71 o
  -6  -2  11       37.01       67.94     26.09 o
  -5  -2  11       87.38       93.17     28.38 o
  -4  -2  11       35.36       32.62     13.01 o
  -3  -2  11      284.83      289.64     38.41 o
  -2  -2  11      630.12      575.41     32.25 o
  -1  -2  11      239.37      258.88     23.51 o
   0  -2  11      651.97      652.86     31.81 o
   1  -2  11       34.63       13.58     14.48 o
   2  -2  11        7.00        5.30     10.83 o
   3  -2  11        0.90        3.14     10.12 o
   4  -2  11      192.81      227.92     24.37 o
   5  -2  11        0.73        0.03     12.32 o
   6  -2  11      187.79      200.25     20.51 o
   7  -2  11       18.92       18.77     13.07 o
  -7  -1  11      125.02      134.73     36.98 o
  -6  -1  11        2.81        5.45     21.21 o
  -5  -1  11        8.61        4.62     13.90 o
  -4  -1  11       33.61       25.36     16.91 o
  -3  -1  11      340.60      316.38     26.76 o
  -2  -1  11       74.38       60.58     17.49 o
  -1  -1  11      355.41      382.42     28.07 o
   0  -1  11      172.63      212.37     22.29 o
   1  -1  11      134.25      103.07     17.29 o
   2  -1  11      632.51      639.18     33.26 o
   3  -1  11       41.19       47.93     14.28 o
   4  -1  11      367.87      430.29     45.87 o
   5  -1  11       55.62       55.33     25.23 o
   6  -1  11       19.40       24.32     12.50 o
   7  -1  11       24.14       36.38     13.91 o
  -7   0  11       93.38      111.51     37.27 o
  -6   0  11       16.78       40.99     26.37 o
  -5   0  11        4.84        3.14     12.86 o
  -4   0  11        0.77       -3.65     11.35 o
  -3   0  11       92.22       63.84     15.91 o
  -2   0  11        5.18        2.50     17.20 o
  -1   0  11      518.16      567.50     65.65 o
   0   0  11      444.76      509.26     33.54 o
   1   0  11       43.26       54.14     14.57 o
   2   0  11      229.24      277.16     40.13 o
   3   0  11        2.89       -9.70     10.32 o
   4   0  11      438.15      446.17     36.12 o
   5   0  11       30.18       43.29     24.37 o
   6   0  11       81.35       59.63     27.81 o
   7   0  11       14.25       -5.44     14.77 o
  -7   1  11      155.34      178.02     41.85 o
  -6   1  11       13.05        7.75     14.24 o
  -5   1  11       22.40       16.85     15.10 o
  -4   1  11       39.12       24.02     14.33 o
  -3   1  11       45.00       37.67     14.52 o
  -2   1  11      170.47      174.95     23.79 o
  -1   1  11      290.90      305.53     36.12 o
   0   1  11      508.26      542.04     33.65 o
   1   1  11        1.18       -2.42     10.37 o
   2   1  11       24.83       28.34     13.86 o
   3   1  11        9.57       10.93     13.06 o
   4   1  11       91.13      151.28     29.10 o
   5   1  11        2.14      -11.18     19.49 o
   6   1  11       42.79        3.15     22.65 o
  -6   2  11       31.50       30.83     20.93 o
  -5   2  11      179.49      236.36     28.09 o
  -4   2  11      220.31      206.81     26.80 o
  -3   2  11      227.48      205.48     25.54 o
  -2   2  11      108.72      102.83     19.14 o
  -1   2  11      150.69      156.22     22.60 o
   0   2  11        5.66        1.61     11.53 o
   1   2  11      159.44      170.71     23.41 o
   2   2  11      161.78      152.58     29.10 o
   3   2  11       10.19        8.37     12.94 o
   4   2  11      105.24      134.66     63.21 o
   5   2  11        0.07        1.72     13.01 o
   6   2  11       11.67       32.97     28.67 o
  -6   3  11        4.01      -11.68     14.08 o
  -5   3  11      147.49      136.86     23.59 o
  -4   3  11      116.74      110.52     21.48 o
  -3   3  11      153.45      131.04     21.99 o
  -2   3  11      381.73      410.73     76.54 o
  -1   3  11      258.87      264.36     27.97 o
   0   3  11      404.26      483.43     34.66 o
   1   3  11        6.04        4.18     15.62 o
   2   3  11       25.03       16.81     13.55 o
   3   3  11       14.85       14.59     13.54 o
   4   3  11       54.21       64.63     18.49 o
   5   3  11        7.83       12.08     14.77 o
   6   3  11       56.27       78.43     20.56 o
  -5   4  11      138.64      170.05     27.05 o
  -4   4  11      125.57      187.12     26.57 o
  -3   4  11      113.21       90.36     38.41 o
  -2   4  11      313.29      325.82     38.99 o
  -1   4  11        0.36        6.33     13.47 o
   0   4  11      296.40      247.27     28.07 o
   1   4  11       10.79        3.36     13.04 o
   2   4  11       62.46       63.79     17.82 o
   3   4  11        0.04        5.30     13.99 o
   4   4  11      166.89      161.35     54.18 o
   5   4  11       43.76       64.23     19.95 o
  -5   5  11        1.65       10.68     15.16 o
  -4   5  11       28.70       13.14     15.81 o
  -3   5  11      115.26      141.17     24.08 o
  -2   5  11      122.87      131.31     23.16 o
  -1   5  11        5.77        4.75     13.47 o
   0   5  11       35.75       73.44     19.25 o
   1   5  11       57.39       69.00     19.02 o
   2   5  11      131.21      124.70     22.27 o
   3   5  11        0.73       -9.25     12.45 o
   4   5  11      132.51      127.67     23.75 o
  -4   6  11        1.96        7.76     18.35 o
  -3   6  11       75.08      102.31     23.12 o
  -2   6  11       92.07       72.13     20.10 o
  -1   6  11       10.19       -1.19     22.22 o
   0   6  11       61.54       42.12     18.28 o
   1   6  11       38.41       33.90     17.62 o
   2   6  11       73.13       58.00     18.82 o
   3   6  11        4.36        6.01     16.36 o
  -2   7  11       44.82       51.02     19.84 o
  -1   7  11        6.40        0.88     15.17 o
   0   7  11       72.30       82.56     31.10 o
   1   7  11        4.49        7.09     16.08 o
   2   7  11       40.81       48.63     28.09 o
  -1 -13  12        0.34      -13.76     22.65 o
   0 -13  12       57.36       62.78     32.11 o
   1 -13  12       33.83       18.62     34.69 o
  -3 -12  12       22.59       61.63     29.24 o
  -2 -12  12       57.34      101.19     34.69 o
  -1 -12  12       65.52       54.75     28.09 o
   0 -12  12       12.79       47.30     27.81 o
   1 -12  12       12.47        6.46     16.63 o
   2 -12  12       82.25       69.36     20.56 o
   3 -12  12       11.90       10.62     16.97 o
  -4 -11  12      133.46      148.13     44.29 o
  -3 -11  12        7.58       -4.30     23.79 o
  -2 -11  12      229.47      251.12     42.14 o
  -1 -11  12       14.68       -1.15     19.49 o
   0 -11  12      166.00      138.83     18.08 o
   1 -11  12      116.72       95.65     17.73 o
   2 -11  12       72.38       69.24     15.49 o
   3 -11  12       34.12       39.91     15.56 o
   4 -11  12        0.45       -1.05     16.87 o
  -5 -10  12       17.02       13.85     16.92 o
  -4 -10  12      221.72      197.16     50.31 o
  -3 -10  12      276.05      299.85     45.58 o
  -2 -10  12       37.05       19.49     21.21 o
  -1 -10  12       15.15       17.20     20.07 o
   0 -10  12      205.36      212.81     22.34 o
   1 -10  12       38.20       31.42     12.72 o
   2 -10  12      148.97      133.87     18.01 o
   3 -10  12       35.45       43.05     13.95 o
   4 -10  12       60.58       60.23     16.52 o
   5 -10  12       22.51       23.85     14.39 o
  -5  -9  12       31.55       42.64     17.79 o
  -4  -9  12       91.34       70.40     33.40 o
  -3  -9  12        0.93        2.09     12.88 o
  -2  -9  12      100.62      110.37     29.81 o
  -1  -9  12       33.66       48.75     12.46 o
   0  -9  12      241.89      218.27     19.85 o
   1  -9  12       24.43       26.71     12.02 o
   2  -9  12      145.27      169.36     21.20 o
   3  -9  12       51.77       42.26     13.66 o
   4  -9  12       15.08       30.17     13.61 o
   5  -9  12       18.06        4.03     13.69 o
  -6  -8  12       20.39       33.77     19.50 o
  -5  -8  12        1.34      -12.86     20.07 o
  -4  -8  12      147.78      153.85     23.92 o
  -3  -8  12       64.49        9.17     21.64 o
  -2  -8  12       47.77       59.03     15.51 o
  -1  -8  12        9.79       22.49     10.64 o
   0  -8  12      328.05      372.82     22.94 o
   1  -8  12      272.57      271.62     21.16 o
   2  -8  12       90.07      101.88     20.50 o
   3  -8  12      288.34      239.48     30.92 o
   4  -8  12       37.59       17.94     12.35 o
   5  -8  12       15.27        5.85     11.97 o
   6  -8  12        7.57       -0.21     12.50 o
  -6  -7  12       39.48       76.96     21.66 o
  -5  -7  12       73.26       45.79     18.80 o
  -4  -7  12      220.25      224.50     26.86 o
  -3  -7  12       39.21       12.78     15.19 o
  -2  -7  12        1.52        5.71      9.71 o
  -1  -7  12       22.50       25.53     10.08 o
   0  -7  12      585.85      586.88     26.57 o
   1  -7  12      344.93      328.85     24.38 o
   2  -7  12       11.47       11.97     10.18 o
   3  -7  12      476.79      469.42     28.01 o
   4  -7  12       11.52       -0.05     11.15 o
   5  -7  12       96.50      107.96     17.24 o
   6  -7  12        8.50        9.11     12.99 o
  -6  -6  12      137.87      142.76     34.11 o
  -5  -6  12       42.21       54.31     18.32 o
  -4  -6  12       95.26      115.09     20.37 o
  -3  -6  12      236.52      213.24     23.61 o
  -2  -6  12       62.45       70.97     14.36 o
  -1  -6  12       85.74       64.53     12.24 o
   0  -6  12      471.73      493.20     30.24 o
   1  -6  12       59.54       55.39     15.14 o
   2  -6  12       90.11       82.10     14.89 o
   3  -6  12      270.30      267.21     21.66 o
   4  -6  12       28.17       13.56     10.79 o
   5  -6  12      140.83      158.99     20.05 o
   6  -6  12        0.73      -13.99     11.68 o
  -6  -5  12      183.20      161.97     38.41 o
  -5  -5  12       37.14       25.23     22.65 o
  -4  -5  12      257.16      307.88     43.29 o
  -3  -5  12        9.74        7.26     11.64 o
  -2  -5  12      143.60      150.84     20.56 o
  -1  -5  12       58.03       37.81     17.98 o
   0  -5  12      376.12      396.59     28.21 o
   1  -5  12      285.14      310.63     25.38 o
   2  -5  12        7.98        4.36     11.83 o
   3  -5  12       35.20       27.26     10.71 o
   4  -5  12       49.84       47.95     16.81 o
   5  -5  12       13.70       13.10     12.34 o
   6  -5  12        2.69       14.83     12.83 o
  -6  -4  12      227.15      280.65     47.30 o
  -5  -4  12       15.19       -8.60     19.49 o
  -4  -4  12       62.88       78.55     26.09 o
  -3  -4  12        0.14        8.88     11.25 o
  -2  -4  12      182.62      222.32     29.38 o
  -1  -4  12       11.63        4.87     15.48 o
   0  -4  12      448.92      424.86     28.30 o
   1  -4  12        3.35        6.95      8.61 o
   2  -4  12      111.27       90.68     16.87 o
   3  -4  12       40.97       54.96     15.69 o
   4  -4  12      115.69       85.18     14.03 o
   5  -4  12      148.74      128.94     28.36 o
   6  -4  12        8.58       -3.20     12.44 o
  -6  -3  12      356.94      310.46     48.45 o
  -5  -3  12        0.47       15.48     20.35 o
  -4  -3  12       45.59       76.06     18.23 o
  -3  -3  12      233.69      261.58     53.89 o
  -2  -3  12       80.17      107.44     21.64 o
  -1  -3  12      235.02      221.31     23.61 o
   0  -3  12      276.30      291.96     25.28 o
   1  -3  12       39.20       41.62     13.97 o
   2  -3  12       64.25       20.07     19.49 o
   3  -3  12       68.65       94.60     28.67 o
   4  -3  12       72.66       55.01     17.00 o
   5  -3  12      146.70      175.61     19.97 o
   6  -3  12        2.37        5.61     12.04 o
  -6  -2  12      297.37      245.39     45.58 o
  -5  -2  12        0.04        2.87     22.07 o
  -4  -2  12       22.45       44.53     15.77 o
  -3  -2  12       37.13       28.32     13.95 o
  -2  -2  12      126.47      118.34     20.93 o
  -1  -2  12      259.22      266.21     25.63 o
   0  -2  12      332.68      369.45     28.39 o
   1  -2  12     1749.21     1650.12     53.46 o
   2  -2  12       50.93       64.91     16.29 o
   3  -2  12      145.50      141.90     31.53 o
   4  -2  12        2.93      -20.93     15.19 o
   5  -2  12       35.95       -5.73     20.35 o
   6  -2  12       10.34       28.81     17.34 o
  -6  -1  12       94.58      176.87     39.85 o
  -5  -1  12        3.79       14.89     14.89 o
  -4  -1  12        2.60       -0.35     12.49 o
  -3  -1  12        0.88       -4.87     22.22 o
  -2  -1  12       84.59      103.93     19.29 o
  -1  -1  12      210.28      198.26     23.16 o
   0  -1  12       69.05       46.86     38.56 o
   1  -1  12       47.02       66.33     17.06 o
   2  -1  12       23.96       21.52     13.34 o
   3  -1  12      373.58      496.77     32.61 o
   4  -1  12        5.54      -18.63     16.05 o
   5  -1  12      186.31      195.51     38.41 o
  -6   0  12      135.10      209.55     41.28 o
  -5   0  12        4.81       -5.06     12.93 o
  -4   0  12        7.36       12.88     13.59 o
  -3   0  12       20.47       30.72     20.78 o
  -2   0  12        3.23        9.91     16.63 o
  -1   0  12      138.90      136.11     20.69 o
   0   0  12      209.28      212.18     24.52 o
   1   0  12      208.13      237.61     26.22 o
   2   0  12        4.70        3.34     12.00 o
   3   0  12      185.56      159.73     22.69 o
   4   0  12        0.75        3.73     20.35 o
   5   0  12       12.92       19.21     24.08 o
   6   0  12        0.27       13.19     25.51 o
  -6   1  12      137.40      133.87     37.27 o
  -5   1  12        3.60        3.90     14.18 o
  -4   1  12       44.28       53.87     34.69 o
  -3   1  12       17.42       11.10     12.81 o
  -2   1  12       51.37       35.99     15.70 o
  -1   1  12       16.83       16.95     26.09 o
   0   1  12      111.64      152.57     63.64 o
   1   1  12      245.30      241.88     27.81 o
   2   1  12       38.85       18.22     14.26 o
   3   1  12       71.10       51.77     16.62 o
   4   1  12       12.57        9.14     13.88 o
   5   1  12        7.32       12.33     23.79 o
   6   1  12        5.21       18.06     25.80 o
  -5   2  12       74.52       75.22     43.43 o
  -4   2  12      166.95      158.50     24.55 o
  -3   2  12      272.19      246.73     32.25 o
  -2   2  12       34.85       51.03     16.62 o
  -1   2  12       90.89      150.02     22.68 o
   0   2  12       42.85       38.12     19.92 o
   1   2  12        1.19        7.79     12.74 o
   2   2  12        0.49       -4.67     13.13 o
   3   2  12       36.66       34.29     16.29 o
   4   2  12       38.97       22.53     15.91 o
   5   2  12       52.06       10.61     22.93 o
  -5   3  12       95.54       71.48     20.45 o
  -4   3  12        7.65       24.19     16.81 o
  -3   3  12      240.85      242.54     29.06 o
  -2   3  12       26.09       26.53     15.80 o
  -1   3  12      245.99      273.14     72.38 o
   0   3  12        5.31       23.16     14.37 o
   1   3  12      116.95      117.89     22.14 o
   2   3  12        0.20       -0.05     13.95 o
   3   3  12      103.24      170.60     76.83 o
   4   3  12        4.03        0.90     14.26 o
   5   3  12       33.37       17.04     25.37 o
  -4   4  12        0.71      -13.99     14.49 o
  -3   4  12      181.89      193.98     27.77 o
  -2   4  12       51.16       27.37     31.53 o
  -1   4  12      149.41      118.16     22.49 o
   0   4  12       31.89       11.88     15.88 o
   1   4  12      135.41      116.63     54.32 o
   2   4  12       14.99       13.78     26.09 o
   3   4  12       44.59       61.05     20.78 o
   4   4  12        0.53        6.46     16.39 o
  -3   5  12       19.72       44.50     18.20 o
  -2   5  12       48.73       42.36     18.53 o
  -1   5  12      130.62      145.36     25.45 o
   0   5  12        5.65        8.15     14.33 o
   1   5  12       91.64       81.33     26.09 o
   2   5  12       22.13       12.87     15.39 o
   3   5  12       75.35       39.16     28.67 o
  -2   6  12       43.57       29.29     19.56 o
  -1   6  12       98.67      161.88     28.56 o
   0   6  12       18.41       42.82     26.80 o
   1   6  12      135.95      124.35     31.53 o
  -1 -12  13       60.70       63.07     29.53 o
   0 -12  13       12.30       21.79     24.37 o
   1 -12  13       39.84       40.30     15.85 o
  -3 -11  13       63.29       88.01     31.82 o
  -2 -11  13        2.05       10.89     23.79 o
  -1 -11  13       91.99      135.59     35.26 o
   0 -11  13       24.57       18.55     12.63 o
   1 -11  13       70.77      101.95     26.19 o
   2 -11  13        4.37       13.66     13.20 o
   3 -11  13      115.26      111.11     23.61 o
  -4 -10  13        8.80        2.23     15.43 o
  -3 -10  13      247.51      179.45     39.27 o
  -2 -10  13        9.74       21.21     23.51 o
  -1 -10  13       82.26      100.33     27.52 o
   0 -10  13       16.02       -4.32     10.85 o
   1 -10  13      102.84      114.65     20.75 o
   2 -10  13       18.03       19.97     12.79 o
   3 -10  13       33.20       14.37     13.22 o
   4 -10  13       46.58       41.51     17.69 o
  -4  -9  13       52.67       57.13     20.19 o
  -3  -9  13       92.07       85.85     19.82 o
  -2  -9  13       13.51       34.11     22.07 o
  -1  -9  13       29.61       38.99     12.16 o
   0  -9  13        9.58       11.19     11.17 o
   1  -9  13      155.30      131.80     17.70 o
   2  -9  13        5.78       -1.93     10.77 o
   3  -9  13       25.54        6.70     12.38 o
   4  -9  13       89.10      109.09     26.05 o
  -5  -8  13       27.46       24.86     17.63 o
  -4  -8  13        0.47       -3.65     14.08 o
  -3  -8  13      140.14      149.31     40.56 o
  -2  -8  13       47.55       74.53     26.37 o
  -1  -8  13       50.39       37.32     11.54 o
   0  -8  13       26.58       24.64     11.57 o
   1  -8  13       99.57      112.57     16.29 o
   2  -8  13      183.22      226.23     22.22 o
   3  -8  13        4.84       16.12     11.98 o
   4  -8  13      170.60      177.74     21.86 o
   5  -8  13        0.90        4.13     13.69 o
  -5  -7  13       94.98      120.11     32.68 o
  -4  -7  13        1.17       17.86     14.96 o
  -3  -7  13      214.15      232.30     25.98 o
  -2  -7  13       80.00       98.99     14.82 o
  -1  -7  13       73.48       87.73     17.73 o
   0  -7  13       63.72       65.18     15.91 o
   1  -7  13      120.14      120.49     15.97 o
   2  -7  13      196.11      211.36     20.70 o
   3  -7  13        0.22       -2.78     10.21 o
   4  -7  13      150.60      152.95     19.97 o
   5  -7  13        1.37       -4.46     12.25 o
  -5  -6  13      180.17      172.86     37.27 o
  -4  -6  13        3.93      -13.19     18.92 o
  -3  -6  13      147.59      179.45     35.26 o
  -2  -6  13      110.50      113.78     34.69 o
  -1  -6  13       24.58       11.94      9.77 o
   0  -6  13       41.69       40.25     14.05 o
   1  -6  13       55.33       53.25     15.47 o
   2  -6  13       47.16       26.67     11.49 o
   3  -6  13       30.54       26.01     12.66 o
   4  -6  13       62.14       53.92     20.13 o
   5  -6  13        5.61        1.38     11.16 o
  -6  -5  13        4.31      -28.38     18.92 o
  -5  -5  13      287.58      272.62     45.58 o
  -4  -5  13       23.93       10.32     20.93 o
  -3  -5  13      101.84       99.32     39.85 o
  -2  -5  13        5.53       -1.50     11.50 o
  -1  -5  13       88.32       81.48     17.08 o
   0  -5  13       50.80       -0.86     17.20 o
   1  -5  13      323.35      355.18     43.57 o
   2  -5  13      187.61      157.87     22.12 o
   3  -5  13        0.28       11.75     18.06 o
   4  -5  13       23.23       11.46     10.47 o
   5  -5  13       16.52       25.21     12.58 o
   6  -5  13       34.44       41.00     15.16 o
  -6  -4  13       12.09      -19.49     19.78 o
  -5  -4  13      387.55      332.82     49.02 o
  -4  -4  13       83.97       49.02     24.94 o
  -3  -4  13       97.84       93.18     26.09 o
  -2  -4  13       21.89       25.94     16.77 o
  -1  -4  13      128.63      171.67     29.53 o
   0  -4  13       71.64       96.80     28.38 o
   1  -4  13       47.56       10.89     18.92 o
   2  -4  13       23.97       17.20     20.07 o
   3  -4  13       28.88       -6.31     20.07 o
   5  -4  13        9.59       11.47     13.36 o
   6  -4  13      104.41       90.01     17.75 o
  -6  -3  13       18.86       69.37     29.53 o
  -5  -3  13      346.72      391.30     53.32 o
  -4  -3  13      160.97      161.05     67.08 o
  -3  -3  13      199.89      294.94     37.12 o
  -2  -3  13       90.93       86.12     18.84 o
  -1  -3  13       39.71       33.01     15.17 o
   0  -3  13      315.77      358.46     37.27 o
   1  -3  13        1.00        1.56     15.91 o
   2  -3  13       31.54       21.79     20.35 o
   3  -3  13       17.56       -2.01     16.34 o
   4  -3  13       81.87       99.76     31.53 o
   5  -3  13        2.73       19.31     15.46 o
   6  -3  13       38.44       35.31     18.32 o
  -6  -2  13        1.25        6.88     22.93 o
  -5  -2  13      201.94      227.04     42.43 o
  -4  -2  13       86.57      106.96     35.69 o
  -3  -2  13      102.39      121.47     20.86 o
  -2  -2  13       91.36       63.36     17.08 o
  -1  -2  13       85.10       82.91     18.28 o
   0  -2  13      176.84      162.40     40.71 o
   1  -2  13       13.85        0.80     12.46 o
   2  -2  13      494.64      391.01     47.87 o
   3  -2  13       25.60       19.78     22.93 o
   4  -2  13      188.79      205.83     40.42 o
   5  -2  13       18.91       38.70     25.51 o
  -5  -1  13       34.02       43.43     18.36 o
  -4  -1  13        3.12        0.39     12.36 o
  -3  -1  13      332.64      295.91     30.16 o
  -2  -1  13      120.29      162.35     33.25 o
  -1  -1  13       53.24       41.13     16.41 o
   0  -1  13      441.23      457.47     39.27 o
   1  -1  13        4.78       -9.03     10.74 o
   2  -1  13      102.47      100.30     24.22 o
   3  -1  13        8.21       18.63     21.50 o
   4  -1  13       99.63       87.43     30.96 o
   5  -1  13        0.52      -12.33     21.21 o
  -5   0  13      154.02      212.88     42.28 o
  -4   0  13       37.92       34.91     16.29 o
  -3   0  13      231.89      260.33     40.56 o
  -2   0  13       35.14       36.67     16.04 o
  -1   0  13       38.90       46.83     16.85 o
   0   0  13       39.55       71.39     17.79 o
   1   0  13       13.24       -2.18     13.36 o
   2   0  13       26.80       27.46     16.05 o
   3   0  13       12.38       21.71     15.09 o
   4   0  13      118.17      124.13     33.83 o
   5   0  13        0.68       -9.75     21.50 o
  -5   1  13      183.55      178.94     28.16 o
  -4   1  13       19.95       28.41     17.53 o
  -3   1  13       95.18      129.77     23.75 o
  -2   1  13       94.67       71.77     37.98 o
  -1   1  13      117.00      136.25     23.01 o
   0   1  13       28.67       21.87     15.05 o
   1   1  13        0.20      -14.83     12.06 o
   2   1  13        4.01      -10.89     12.55 o
   3   1  13        0.69        9.59     15.00 o
   4   1  13      101.83       86.86     31.25 o
   5   1  13        0.42      -29.53     20.07 o
  -4   2  13       72.62       63.02     21.18 o
  -3   2  13      115.81      176.42     58.62 o
  -2   2  13      148.94      176.89     26.25 o
  -1   2  13       34.63       21.23     15.77 o
   0   2  13       99.59      116.19     23.04 o
   1   2  13       30.69       17.64     15.80 o
   2   2  13       30.14       38.90     17.77 o
   3   2  13        4.12        8.05     14.85 o
   4   2  13      119.67      152.72     35.12 o
  -4   3  13       67.05       60.01     20.38 o
  -3   3  13        8.55        2.70     14.41 o
  -2   3  13      168.78      210.99     28.95 o
  -1   3  13       36.88       36.14     16.92 o
   0   3  13       92.70      101.10     22.93 o
   1   3  13       25.44       47.05     18.21 o
   2   3  13       63.08       49.59     19.46 o
   3   3  13       26.65       46.14     19.07 o
  -3   4  13        6.92        4.30     22.93 o
  -2   4  13      149.45      169.32     40.85 o
  -1   4  13       12.75        0.50     19.21 o
   0   4  13       90.96       65.34     21.33 o
   1   4  13        6.75       -8.97     13.06 o
   2   4  13       94.25      138.66     25.84 o
  -1 -11  14        0.46       20.93     24.65 o
   0 -11  14      102.01      106.14     17.76 o
   1 -11  14        2.80        4.04     15.41 o
  -2 -10  14       46.46       70.81     29.53 o
  -1 -10  14       34.54       27.23     24.37 o
   0 -10  14       71.47       61.94     15.39 o
   1 -10  14        0.87      -10.04     11.77 o
   2 -10  14       59.98       43.38     15.23 o
  -3  -9  14       18.16      -16.63     20.64 o
  -2  -9  14      144.59      189.20     37.55 o
  -1  -9  14      136.66      113.88     17.04 o
   0  -9  14       44.14       58.22     13.89 o
   1  -9  14      272.12      212.95     20.99 o
   2  -9  14        0.95       13.48     14.12 o
   3  -9  14        0.48        2.28     13.31 o
  -4  -8  14       77.17      110.94     31.82 o
  -3  -8  14        5.28      -11.47     16.34 o
  -2  -8  14      126.12      186.91     35.55 o
  -1  -8  14      182.84      144.76     17.76 o
   0  -8  14      122.74      151.43     18.41 o
   1  -8  14       35.32       25.82     22.10 o
   2  -8  14       73.80       73.03     15.21 o
   3  -8  14       76.31       53.45     15.29 o
   4  -8  14        3.39        9.35     13.08 o
  -4  -7  14      124.46      127.28     33.54 o
  -3  -7  14        1.01      -10.03     17.49 o
  -2  -7  14       16.89       55.90     23.79 o
  -1  -7  14      107.90       75.68     26.95 o
   0  -7  14       72.00       46.37     17.49 o
   1  -7  14       42.12       39.99     12.82 o
   2  -7  14       45.92       41.35     14.13 o
   3  -7  14      112.13      135.11     30.56 o
   4  -7  14        0.12       -8.56     12.09 o
  -4  -6  14      143.40      133.59     34.40 o
  -3  -6  14        2.01        2.87     20.35 o
  -2  -6  14       92.71       89.73     18.65 o
  -1  -6  14        3.22        7.74     19.49 o
   0  -6  14      152.52       82.85     27.52 o
   1  -6  14      135.62      133.87     30.96 o
   3  -6  14        5.95       12.04     14.78 o
   4  -6  14        0.39       -1.32     11.70 o
  -5  -5  14        1.22       30.39     25.23 o
  -4  -5  14      197.41      253.13     44.72 o
  -3  -5  14       27.50       41.71     16.68 o
  -2  -5  14       14.79        8.03     14.47 o
  -1  -5  14        0.98       -0.66     12.78 o
   0  -5  14      240.23      166.27     33.25 o
   1  -5  14       44.88       31.53     22.65 o
   2  -5  14      129.96      118.11     32.39 o
   3  -5  14       60.74       78.55     30.67 o
   4  -5  14        1.98        9.83     15.70 o
   5  -5  14       50.91       31.12     18.10 o
  -5  -4  14        0.57        8.60     24.37 o
  -4  -4  14       78.49       75.11     28.95 o
  -3  -4  14       79.03       62.78     18.45 o
  -2  -4  14       24.27       19.65     14.67 o
  -1  -4  14       68.48       83.34     39.42 o
   0  -4  14       81.36       58.57     20.07 o
   1  -4  14      180.57      157.09     33.54 o
   2  -4  14        1.09       -6.31     19.78 o
   3  -4  14       57.27       73.96     28.67 o
   4  -4  14        0.06       28.67     25.80 o
   5  -4  14       28.93       31.68     18.24 o
  -5  -3  14        1.46       12.33     23.22 o
  -4  -3  14       60.56       74.82     30.39 o
  -3  -3  14      133.18      134.48     29.67 o
  -2  -3  14      156.37      195.87     26.41 o
  -1  -3  14      237.87      282.26     57.33 o
   0  -3  14       25.13       20.46     14.64 o
   1  -3  14      297.58      338.55     46.15 o
   2  -3  14       11.67        1.72     19.78 o
   3  -3  14      111.98      125.27     32.39 o
   4  -3  14       10.80       35.83     25.51 o
   5  -3  14       18.90       30.31     17.60 o
  -5  -2  14        1.02        2.58     23.22 o
  -4  -2  14       54.95       95.97     21.46 o
  -3  -2  14       83.97      106.43     21.66 o
  -2  -2  14       85.35       89.82     19.79 o
  -1  -2  14      191.85      213.77     27.38 o
   0  -2  14       99.63      100.99     20.37 o
   1  -2  14      170.49      214.89     26.27 o
   2  -2  14       11.47      -15.48     19.78 o
   3  -2  14       28.76       48.73     26.66 o
   4  -2  14        1.71      -19.78     22.36 o
  -4  -1  14        1.15        9.92     16.97 o
  -3  -1  14        3.13       33.33     17.71 o
  -2  -1  14      127.83       96.83     46.30 o
  -1  -1  14       92.05       76.92     19.13 o
   0  -1  14       40.39       32.72     16.36 o
   1  -1  14      198.04      206.13     29.81 o
   2  -1  14        0.62      -10.69     13.36 o
   3  -1  14       14.56       28.67     24.94 o
   4  -1  14        3.92      -23.51     21.79 o
  -4   0  14        8.91       12.97     20.93 o
  -3   0  14        3.58        3.39     15.39 o
  -2   0  14       71.01       70.75     21.36 o
  -1   0  14       48.10       45.27     18.34 o
   0   0  14       65.36       66.86     27.23 o
   1   0  14       36.63       25.44     34.40 o
   2   0  14        1.24      -13.81     13.15 o
   3   0  14        9.94      -11.47     22.36 o
   4   0  14        0.09      -15.77     22.65 o
  -3   1  14       15.77       -5.97     15.42 o
  -2   1  14       51.73      108.05     22.60 o
  -1   1  14       71.31       88.03     21.01 o
   0   1  14       51.55       40.39     17.74 o
   1   1  14       45.48       78.42     20.64 o
   2   1  14       12.24       13.58     16.05 o
   3   1  14       33.05       47.95     19.52 o
  -3   2  14       99.48       86.87     22.60 o
  -2   2  14        0.64        9.20     17.17 o
  -1   2  14       63.23       73.18     26.66 o
   0   2  14       11.09        2.52     15.26 o
   1   2  14       81.04       55.55     27.23 o
   2   2  14        2.40       11.82     16.77 o
  -1   3  14       87.38       81.67     22.50 o
   0   3  14       23.21       -3.13     16.74 o
   1   3  14      108.68       95.59     23.82 o
  -1  -9  15       43.13       33.25     22.65 o
   0  -9  15       88.08      106.28     16.94 o
   1  -9  15       50.83       50.10     15.35 o
  -1  -8  15        9.96       28.43     15.40 o
   0  -8  15      120.42      132.56     22.79 o
   1  -8  15       46.51       18.31     16.61 o
   2  -8  15       50.00       37.02     14.40 o
  -3  -7  15      103.65      113.23     32.97 o
  -1  -7  15        2.89        3.73     20.64 o
   0  -7  15        7.58       15.19     23.79 o
   1  -7  15      127.38      131.11     22.68 o
   2  -7  15       31.97       34.45     17.60 o
   3  -7  15       11.68       17.44     17.71 o
  -3  -6  15       38.90       79.41     29.24 o
  -2  -6  15        9.25       12.79     14.39 o
  -1  -6  15       18.60       30.10     23.22 o
   0  -6  15        0.56       -0.29     20.35 o
   1  -6  15      161.08      159.10     37.55 o
   3  -6  15        3.89        1.24     14.85 o
  -3  -5  15      104.58      146.20     36.41 o
  -2  -5  15       48.71       37.07     17.42 o
  -1  -5  15        0.51        6.31     20.93 o
   0  -5  15       30.45       29.81     23.22 o
   1  -5  15       76.14       98.90     30.39 o
   2  -5  15       19.18       15.48     24.94 o
   3  -5  15       10.02       20.64     25.23 o
  -3  -4  15       15.50       44.55     18.21 o
  -2  -4  15      138.44      176.87     44.72 o
  -1  -4  15        2.00        4.26     14.93 o
   0  -4  15       75.53      136.45     33.25 o
   1  -4  15       55.76       16.05     24.37 o
   2  -4  15      125.51      139.61     34.69 o
   3  -4  15        5.38        0.29     23.22 o
  -3  -3  15       15.44       12.64     16.11 o
  -2  -3  15       87.71       69.63     20.16 o
  -1  -3  15        6.49       -7.66     14.08 o
   0  -3  15      222.31      252.75     29.39 o
   1  -3  15        9.80       -1.15     20.07 o
   2  -3  15       87.46      110.94     33.54 o
   3  -3  15       13.82       32.68     28.09 o
  -3  -2  15        4.71        9.19     16.11 o
  -2  -2  15       26.36       45.82     20.07 o
  -1  -2  15       33.91       37.18     17.71 o
   0  -2  15      154.86      149.13     24.87 o
   1  -2  15       16.76       10.61     22.65 o
   2  -2  15      101.07       76.54     31.25 o
   3  -2  15        0.72       14.05     26.37 o
  -3  -1  15        0.54        9.15     16.68 o
  -2  -1  15        4.82       11.22     15.60 o
  -1  -1  15       16.11       29.43     17.22 o
   0  -1  15       51.44       52.04     24.65 o
   1  -1  15       10.53        8.67     15.91 o
   2  -1  15       26.55       36.98     29.24 o
  -2   0  15        4.61        8.46     17.12 o
  -1   0  15        5.06      -10.04     15.50 o
   0   0  15        5.49        1.67     29.53 o
   1   0  15       41.23       48.99     19.35 o
   2   0  15       46.07       31.93     19.47 o
  -1   1  15       18.38       56.47     29.53 o
   0   1  15       61.56      111.89     26.80 o
   0  -6  16       11.10      -12.61     21.79 o
  -1  -5  16       57.37      126.71     34.69 o
   0  -5  16        1.82       24.94     26.66 o
   1  -5  16       45.45       34.40     26.95 o
  -1  -4  16      107.30       99.76     34.11 o
   0  -4  16        1.70       10.89     22.36 o
   1  -4  16       99.43      100.05     34.40 o
   0  -3  16        0.24      -26.09     21.21 o
 
